# Supplementary material for: Enhancing random forest predictive performance for foot and mouth disease outbreaks in Uganda: a calibrated uncertainty prediction approach for varying distributions
Source: Front Artif Intell. 2024 Nov 1;7:1455331. doi: 10.3389/frai.2024.1455331 (PMC11564173; doi:10.3389/frai.2024.1455331)
Supplement: Supplementary file 1 [file Data_Sheet_1.csv]

current_reference	year	cattle_density	rainfall	max_temp	adjacent_national_parks	international_boarder	target
1	2015	160737	9.5	30.9	0	0	1
1	2014	160737	38.1	28.6	0	0	1
1	2015	160737	38.1	32.9	0	0	1
1	2014	160737	117.8	26.2	0	0	1
1	2016	34801	81.3	28.7	1	1	1
1	2016	34801	62	29.2	1	1	1
1	2018	75767	23.9	25.8	0	0	1
1	2017	75767	59.1	26.3	0	0	1
1	2011	86141	13.3	32	0	0	1
1	2017	63826	166.1	21.8	0	0	1
1	2020	97243	121.6	24.9	1	1	1
1	2017	220055	164.3	28.5	0	0	1
1	2020	26787	283.5	26.1	0	1	1
1	2017	26787	98.7	26	0	1	1
1	2019	75767	204.1	26.9	1	1	1
1	2019	13635	100.6	30.2	1	0	1
1	2017	79787	122.3	26.4	0	0	1
1	2017	79787	209.4	28.8	0	0	1
1	2015	180345	21	26.9	1	1	1
1	2017	79787	70.5	27.5	0	0	1
1	2011	33063	16.5	32	0	0	1
1	2011	33063	213	28.1	0	0	1
1	2011	33063	241.6	28.9	0	0	1
1	2011	33063	159.4	28.1	0	0	1
1	2017	34801	101.9	30.4	1	1	1
1	2012	97243	109	28.8	1	1	1
1	2012	180345	146.3	24.7	1	1	1
1	2012	180345	89.7	28	1	1	1
1	2014	342315	140.6	26.3	1	0	1
1	2015	342315	33.3	28.8	1	0	1
1	2017	26787	144.7	26.7	0	1	1
1	2020	26787	216.2	25.2	0	1	1
1	2014	97243	50	26.6	1	1	1
1	2017	119587	138.8	25.7	0	1	1
1	2017	119587	128.4	25.1	0	1	1
1	2017	119587	149.4	25.9	0	1	1
1	2017	119587	147.4	26.5	0	1	1
1	2020	119587	116	23.3	0	1	1
1	2020	180345	124	26.1	1	1	1
1	2018	365154	13.2	32.4	0	0	1
1	2020	365154	58.7	28.1	0	0	1
1	2019	63826	160.7	22.3	0	0	1
1	2018	155820	267	24.1	0	0	1
1	2016	180345	60	28.7	1	1	1
1	2016	180345	123.5	29.9	1	1	1
1	2011	279594	68.6	29.4	0	1	1
1	2011	279594	45.8	28.3	0	1	1
1	2017	180345	108.6	27.6	1	1	1
1	2018	223649	101.7	29.6	0	0	1
1	2017	79787	97.6	28.3	0	0	1
1	2014	118427	87.3	26.6	0	0	1
1	2014	118427	131.1	25.9	0	0	1
1	2014	118427	145.5	26.7	0	0	1
1	2014	118427	124.6	26	0	0	1
1	2012	279594	33.7	25.5	0	1	1
1	2018	220055	38.8	36	0	0	1
1	2017	220055	97.3	29.5	0	0	1
1	2017	220055	89.1	30.1	0	0	1
1	2016	180345	9.6	27.4	1	1	1
1	2019	63826	176.1	21.4	0	0	1
1	2020	63826	187.7	23	0	0	1
1	2020	160737	52.8	28.6	0	0	1
1	2020	220055	211.6	26	0	0	1
1	2013	180345	12.5	28.1	1	1	1
1	2017	180345	124.2	26	1	1	1
1	2014	180345	42.4	26.8	1	1	1
1	2017	180345	7.3	27.3	1	1	1
1	2015	79787	53.5	27.6	0	0	1
1	2011	674746	6.4	32.7	0	0	1
1	2014	13635	222.5	27.9	1	0	1
1	2014	13635	86.9	30.7	1	0	1
1	2011	180345	97.4	27.6	1	1	1
1	2011	75767	53.6	30.5	0	0	1
1	2018	223649	98.7	27.9	0	0	1
1	2011	119587	187.8	25.8	0	1	1
1	2011	119587	241.9	25.3	0	1	1
1	2011	119587	118.3	25.3	0	1	1
1	2017	160737	106.3	28.2	0	0	1
1	2017	160737	112.7	27.9	0	0	1
1	2016	34801	90.7	29.6	1	1	1
1	2016	34801	102.2	28.5	1	1	1
1	2011	75767	186.3	24.1	1	1	1
1	2020	155820	364	25.1	0	0	1
1	2020	155820	134.3	26.7	0	0	1
1	2013	342315	78.1	25.6	1	0	1
1	2013	342315	118.9	25.5	1	0	1
1	2012	279594	79.9	27.4	0	1	1
1	2014	86141	134	26.9	0	0	1
1	2014	86141	160.8	27.3	0	0	1
1	2012	222185	250.7	28.3	0	0	1
1	2014	180345	107.7	25.5	1	1	1
1	2013	180345	43.1	28.6	1	1	1
1	2020	75767	97.3	27	0	0	1
1	2011	220055	22.9	35.7	0	0	1
1	2011	220055	10.3	34.2	0	0	1
1	2020	75767	60.7	24	0	0	1
1	2018	365154	142.8	26.9	0	0	1
1	2018	365154	80	27.9	0	0	1
1	2016	75767	48.2	26.7	0	0	1
1	2020	222185	69.3	26.1	0	0	1
1	2019	223649	168.6	26.7	0	0	1
1	2017	365154	109.6	27.8	0	0	1
1	2020	119587	171.1	23.8	0	1	1
1	2020	88814	212	27	0	0	1
1	2018	86141	150.9	28.3	0	0	1
1	2015	34801	105.6	28.9	1	1	0
1	2020	13635	156.1	25.7	1	0	0
1	2016	97243	50.4	26.6	1	1	0
1	2017	75767	77.8	26.7	0	0	0
1	2015	160737	106.1	30	0	0	0
1	2020	180345	115.9	25.1	1	1	0
1	2013	180345	127.2	27.7	1	1	0
1	2015	79787	86.2	29.4	0	0	0
1	2012	180345	119.6	25.5	1	1	0
1	2019	75767	129.7	26.6	0	0	0
1	2019	75767	115.9	24.8	0	0	0
1	2017	180345	75	28.5	1	1	0
1	2020	180345	170.2	25.7	1	1	0
1	2013	180345	35.9	27	1	1	0
1	2016	75767	235.3	25.8	0	0	0
1	2013	75767	93	26.2	0	0	0
1	2013	75767	140.8	26.3	0	0	0
1	2019	75767	36.5	25.5	0	0	0
1	2018	75767	60.6	25.3	0	0	0
1	2020	75767	115.4	26	0	0	0
1	2019	180345	54.5	27.6	1	1	0
1	2013	279594	47.1	26.3	0	1	0
1	2014	75767	32.6	27.9	0	0	0
1	2013	279594	127.1	27	0	1	0
1	2013	75767	114.2	25.3	0	0	0
1	2019	180345	18.6	27	1	1	0
1	2014	180345	95.7	26.7	1	1	0
1	2019	75767	83.9	29.4	0	0	0
1	2017	86141	115.7	27.8	0	0	0
1	2013	75767	126	26.8	0	0	0
1	2017	180345	129.3	25.4	1	1	0
1	2015	180345	42.8	28.9	1	1	0
1	2020	97243	145.1	25.5	1	1	0
1	2012	75767	108.2	27.4	0	0	0
1	2017	180345	18.2	28.3	1	1	0
1	2014	180345	49.2	29	1	1	0
1	2016	79787	77.4	28.4	0	0	0
1	2018	118427	26.7	28.9	0	0	0
1	2017	86141	140.9	31.2	0	0	0
1	2012	180345	33.4	29.2	1	1	0
1	2017	180345	111.3	26.1	1	1	0
1	2013	180345	5.5	27.2	1	1	0
1	2018	75767	110.8	24.5	0	0	0
1	2012	279594	220.5	24.4	0	1	0
1	2019	180345	84.9	28.4	1	1	0
1	2012	180345	80.4	27.5	1	1	0
1	2019	180345	20	26.1	1	1	0
1	2013	75767	75.4	26.1	0	0	0
1	2017	63826	195.7	22.6	0	0	0
1	2017	63826	166.7	23.4	0	0	0
1	2017	63826	130.8	23.1	0	0	0
1	2012	365154	107.6	31.8	0	0	0
1	2016	180345	166.5	26.4	1	1	0
1	2013	342315	12	26.9	1	0	0
1	2016	180345	45.3	30.4	1	1	0
1	2015	79787	33	32.6	0	0	0
1	2018	180345	144.1	26.3	1	1	0
1	2014	75767	150.8	27.5	0	0	0
1	2014	75767	90.8	24.8	0	0	0
1	2014	75767	40.9	25.6	0	0	0
1	2017	180345	52.5	28.3	1	1	0
1	2017	180345	91.8	27.4	1	1	0
1	2018	79787	197.7	27.9	0	0	0
1	2019	79787	98.8	33.5	0	0	0
1	2014	180345	46.1	28.2	1	1	0
1	2014	75767	108.6	26	1	1	0
1	2020	180345	17.5	24.3	1	1	0
1	2017	220055	137.1	32.4	0	0	0
1	2012	222185	70.4	27.8	0	0	0
1	2019	180345	119.7	27.3	1	1	0
1	2014	342315	47.7	29	1	0	0
1	2014	75767	127.9	25.5	0	0	0
1	2017	180345	121.2	26.7	1	1	0
1	2019	180345	105.9	25.1	1	1	0
1	2014	180345	127	26.9	1	1	0
1	2018	79787	134.4	28.1	0	0	0
1	2014	365154	114.5	25.7	0	0	0
1	2013	365154	35.2	29	0	0	0
1	2018	75767	27	29.7	0	0	0
1	2020	13635	221.7	26.9	1	0	0
1	2013	342315	137.4	27.1	1	0	0
1	2018	75767	185.1	26.2	0	0	0
1	2020	180345	23.6	25.9	1	1	0
1	2017	86141	170.8	26.9	0	0	0
1	2014	342315	108.7	26.1	1	0	0
1	2013	342315	117.8	25.3	1	0	0
1	2014	88814	29.8	32.6	0	0	0
1	2016	86141	117	29.1	0	0	0
1	2017	86141	72.1	32.1	0	0	0
1	2018	365154	240.9	26.1	0	0	0
1	2012	222185	178.8	27.2	0	0	0
1	2013	342315	79.3	25.9	1	0	0
1	2019	75767	49.8	29.7	0	0	0
1	2018	365154	214.6	28.3	0	0	0
1	2014	365154	151.2	25.8	0	0	0
1	2014	365154	155.7	27.5	0	0	0
1	2012	365154	121.1	28	0	0	0
1	2019	75767	67	28.5	0	0	0
1	2014	365154	67.9	26.9	0	0	0
1	2014	365154	174.7	26.4	0	0	0
1	2014	365154	60.3	27.9	0	0	0
1	2020	118427	241.8	25.5	0	0	0
1	2012	365154	85.4	28.6	0	0	0
1	2012	365154	53.7	33	0	0	0
1	2012	365154	200	26.8	0	0	0
1	2013	88814	62.7	29.5	0	0	0
1	2012	279594	135	24.9	0	1	0
1	2014	342315	110.5	25.5	1	0	0
1	2015	75767	38.6	28.6	0	0	0
1	2014	88814	48.1	33.1	0	0	0
1	2018	75767	99.3	25.2	0	0	0
1	2017	86141	259.7	27.2	0	0	0
1	2012	365154	100.1	26.8	0	0	0
1	2016	79787	53.5	28.4	0	0	0
1	2016	75767	106.1	29.1	0	0	0
1	2018	79787	128	29.7	0	0	0
1	2017	34801	9.2	34.3	1	1	0
1	2019	79787	136.6	27.9	0	0	0
1	2018	155820	58.1	24.6	0	0	0
1	2019	79787	190.1	26.2	0	0	0
1	2018	86141	248.4	25.2	0	0	0
1	2018	86141	40	34.2	0	0	0
1	2018	86141	129.3	25.5	0	0	0
1	2018	86141	124.4	24.7	0	0	0
1	2017	86141	33.9	33.2	0	0	0
1	2015	674746	66.6	30.3	0	0	0
1	2015	75767	95.5	28.6	0	0	0
1	2017	86141	264.7	26	0	0	0
1	2017	86141	144	26.8	0	0	0
1	2015	79787	114.4	25.8	0	0	0
1	2017	86141	102.5	28.1	0	0	0
1	2014	79787	30.5	31.7	0	0	0
1	2014	79787	53.6	32.5	0	0	0
1	2014	79787	146.2	30.9	0	0	0
1	2014	79787	115.9	26	0	0	0
1	2020	26787	344.2	26.9	0	1	1
1	2020	180345	50.5	26.5	1	1	1
1	2020	342315	80.6	25.6	1	0	1
1	2020	342315	109.5	24.3	1	0	1
1	2020	160737	234.9	27.1	0	0	1
1	2020	222185	142.1	27.4	0	0	1
1	2011	13635	1.1	34.5	1	0	0
1	2011	13635	10.8	35.8	1	0	0
1	2011	13635	133.3	34	1	0	0
1	2011	13635	73.8	34.6	1	0	0
1	2011	13635	156.3	31.1	1	0	0
1	2011	13635	156.8	29	1	0	0
1	2011	13635	207.5	30.2	1	0	0
1	2011	13635	172.9	28.2	1	0	0
1	2011	13635	128.9	29.2	1	0	0
1	2011	13635	74.7	31.4	1	0	0
1	2011	13635	186.7	28.1	1	0	0
1	2011	13635	13.2	31.5	1	0	0
1	2011	33063	3.2	36.3	0	0	0
1	2011	33063	9.6	37.8	0	0	0
1	2011	33063	60.2	35.2	0	0	0
1	2011	33063	111.6	35.3	0	0	0
1	2011	33063	201	31.9	0	0	0
1	2011	33063	145.8	29.5	0	0	0
1	2011	33063	173.2	30.7	0	0	0
1	2011	33063	158.3	27.5	0	0	0
1	2011	118427	24.7	31.3	0	0	0
1	2011	118427	24.8	33.3	0	0	0
1	2011	118427	165.8	29.8	0	0	0
1	2011	118427	168.7	28.8	0	0	0
1	2011	118427	178.9	26.1	0	0	0
1	2011	118427	90	25.8	0	0	0
1	2011	118427	78.9	27.4	0	0	0
1	2011	118427	163.4	26.1	0	0	0
1	2011	118427	122.9	26.3	0	0	0
1	2011	118427	199	26.1	0	0	0
1	2011	118427	259.8	26	0	0	0
1	2011	118427	64.4	28.1	0	0	0
1	2011	86141	25.8	33.6	0	0	0
1	2011	86141	135	32	0	0	0
1	2011	86141	156.8	31.7	0	0	0
1	2011	86141	199.4	27.3	0	0	0
1	2011	86141	151.8	25.2	0	0	0
1	2011	86141	147.6	26.4	0	0	0
1	2011	86141	196.2	24.8	0	0	0
1	2011	86141	116.9	25.5	0	0	0
1	2011	86141	138.5	26.9	0	0	0
1	2011	86141	178.2	25.6	0	0	0
1	2011	86141	29	27.8	0	0	0
1	2011	75767	16.6	30.4	1	1	0
1	2011	75767	30.1	31.9	1	1	0
1	2011	75767	153.5	30.8	1	1	0
1	2011	75767	147.7	30.6	1	1	0
1	2011	75767	196.8	26.4	1	1	0
1	2011	75767	176.5	25	1	1	0
1	2011	75767	244.5	23.6	1	1	0
1	2011	75767	130.1	24.4	1	1	0
1	2011	75767	151.7	25.9	1	1	0
1	2011	75767	235.8	24.5	1	1	0
1	2011	75767	32.1	26.3	1	1	0
1	2011	34801	8.7	33	1	1	0
1	2011	34801	14.6	34.7	1	1	0
1	2011	34801	52.4	32.5	1	1	0
1	2011	34801	105.7	31.6	1	1	0
1	2011	34801	115.1	29.5	1	1	0
1	2011	34801	90.1	29	1	1	0
1	2011	34801	94	30.2	1	1	0
1	2011	34801	124.3	28.5	1	1	0
1	2011	34801	133.3	27.6	1	1	0
1	2011	34801	193.4	27.2	1	1	0
1	2011	34801	113.5	27.3	1	1	0
1	2011	34801	29.7	29.8	1	1	0
1	2011	26787	26.2	30.8	0	1	0
1	2011	26787	28.4	32.9	0	1	0
1	2011	26787	168.3	29.8	0	1	0
1	2011	26787	177.7	28.9	0	1	0
1	2011	26787	203	26.1	0	1	0
1	2011	26787	112.3	25.6	0	1	0
1	2011	26787	73	27	0	1	0
1	2011	26787	182.9	25.8	0	1	0
1	2011	26787	116.6	26.1	0	1	0
1	2011	26787	219.5	26.2	0	1	0
1	2011	26787	278.5	25.9	0	1	0
1	2011	26787	73.7	27.9	0	1	0
1	2011	26787	36.6	29.5	0	0	0
1	2011	75767	116.9	27.7	0	0	0
1	2011	75767	134.9	25.7	0	0	0
1	2011	75767	100.8	24.9	0	0	0
1	2011	75767	73.8	26	0	0	0
1	2011	75767	54.7	27.4	0	0	0
1	2011	75767	115.9	26.5	0	0	0
1	2011	75767	146.7	26.2	0	0	0
1	2011	75767	208	25	0	0	0
1	2011	75767	151	25.1	0	0	0
1	2011	75767	83.4	26.4	0	0	0
1	2011	180345	48.4	28.1	1	1	0
1	2011	180345	60.5	29.2	1	1	0
1	2011	180345	146.7	25.1	1	1	0
1	2011	180345	77.4	25.3	1	1	0
1	2011	180345	23.6	26.5	1	1	0
1	2011	180345	18.9	28	1	1	0
1	2011	180345	69.5	26.9	1	1	0
1	2011	180345	141.4	26.3	1	1	0
1	2011	180345	170.1	25.5	1	1	0
1	2011	180345	128.3	25.6	1	1	0
1	2011	180345	104.1	26.3	1	1	0
1	2011	97243	43	28.9	1	1	0
1	2011	97243	30.9	30.4	1	1	0
1	2011	97243	100.3	28.9	1	1	0
1	2011	97243	130	27.3	1	1	0
1	2011	97243	114.5	26.6	1	1	0
1	2011	97243	76.1	27.1	1	1	0
1	2011	97243	52.1	28.3	1	1	0
1	2011	97243	154	26.3	1	1	0
1	2011	97243	168.7	25.2	1	1	0
1	2011	97243	174.3	24.7	1	1	0
1	2011	97243	124.1	24.9	1	1	0
1	2011	97243	67.6	25.8	1	1	0
1	2011	88814	24.5	32.5	0	0	0
1	2011	88814	21.3	34.4	0	0	0
1	2011	88814	139.9	30.9	0	0	0
1	2011	88814	146.8	29.8	0	0	0
1	2011	88814	138.3	27	0	0	0
1	2011	88814	89.7	27.1	0	0	0
1	2011	88814	85.4	29.2	0	0	0
1	2011	88814	155	27.1	0	0	0
1	2011	88814	122	27.1	0	0	0
1	2011	88814	177.6	26.6	0	0	0
1	2011	88814	201.2	26.6	0	0	0
1	2011	88814	37.9	29	0	0	0
1	2011	365154	19.6	32.2	0	0	0
1	2011	365154	35.5	33.8	0	0	0
1	2011	365154	132	30.6	0	0	0
1	2011	365154	138.8	28.7	0	0	0
1	2011	365154	134.2	26.5	0	0	0
1	2011	365154	87.5	27.8	0	0	0
1	2011	365154	96.7	29.7	0	0	0
1	2011	365154	128.1	27.8	0	0	0
1	2011	365154	139.6	27	0	0	0
1	2011	365154	197.9	25.9	0	0	0
1	2011	365154	173	25.9	0	0	0
1	2011	365154	42.1	28.1	0	0	0
1	2011	342315	39.6	28.5	1	0	0
1	2011	342315	48.8	29.6	1	0	0
1	2011	342315	78.6	27.6	1	0	0
1	2011	342315	128.3	25.2	1	0	0
1	2011	342315	91.1	25.4	1	0	0
1	2011	342315	42.1	26.5	1	0	0
1	2011	342315	35	27.9	1	0	0
1	2011	342315	104.5	26.6	1	0	0
1	2011	342315	163.5	25.8	1	0	0
1	2011	342315	172.6	24.9	1	0	0
1	2011	342315	128.5	24.7	1	0	0
1	2011	342315	66.9	25.8	1	0	0
1	2011	220055	122.3	33.5	0	0	0
1	2011	220055	157.4	33.1	0	0	0
1	2011	220055	207.6	28.4	0	0	0
1	2011	220055	134.6	27	0	0	0
1	2011	220055	141.7	28.8	0	0	0
1	2011	220055	174.4	26.9	0	0	0
1	2011	220055	107.3	27.5	0	0	0
1	2011	220055	114.8	28.4	0	0	0
1	2011	220055	183.7	27.5	0	0	0
1	2011	220055	29	30.5	0	0	0
1	2011	79787	26.3	32.4	0	0	0
1	2011	79787	27	34.1	0	0	0
1	2011	79787	143.5	30.4	0	0	0
1	2011	79787	136	28.8	0	0	0
1	2011	79787	132.4	26.4	0	0	0
1	2011	79787	104	27.3	0	0	0
1	2011	79787	89.6	29.3	0	0	0
1	2011	79787	126.1	27.3	0	0	0
1	2011	79787	132.5	27	0	0	0
1	2011	79787	181.6	26.1	0	0	0
1	2011	79787	199.2	26.3	0	0	0
1	2011	79787	47.7	28.2	0	0	0
1	2011	63826	18.9	24.8	0	0	0
1	2011	63826	27.6	26.5	0	0	0
1	2011	63826	164.6	26.2	0	0	0
1	2011	63826	157.8	25.9	0	0	0
1	2011	63826	210.1	23	0	0	0
1	2011	63826	184.8	21	0	0	0
1	2011	63826	145.4	21.3	0	0	0
1	2011	63826	247.4	20.7	0	0	0
1	2011	63826	145.4	21.6	0	0	0
1	2011	63826	193.7	22.6	0	0	0
1	2011	63826	212.9	21.5	0	0	0
1	2011	63826	40.7	22.7	0	0	0
1	2011	75767	28.6	30.8	0	0	0
1	2011	75767	43	32.2	0	0	0
1	2011	75767	147	28.6	0	0	0
1	2011	75767	141.1	26.5	0	0	0
1	2011	75767	113.1	25	0	0	0
1	2011	75767	98.1	26.4	0	0	0
1	2011	75767	74.4	28.1	0	0	0
1	2011	75767	115.4	26.7	0	0	0
1	2011	75767	141.5	26.3	0	0	0
1	2011	75767	207.6	25.2	0	0	0
1	2011	75767	195.4	25.2	0	0	0
1	2011	75767	75.3	26.7	0	0	0
1	2011	155820	47.2	29	0	0	0
1	2011	155820	39.3	30.4	0	0	0
1	2011	155820	180.5	27.4	0	0	0
1	2011	155820	160.9	26.3	0	0	0
1	2011	155820	136.4	24.7	0	0	0
1	2011	155820	108.4	25.7	0	0	0
1	2011	155820	84.1	26.8	0	0	0
1	2011	155820	125	25.6	0	0	0
1	2011	155820	126.9	25.7	0	0	0
1	2011	155820	203.8	25.1	0	0	0
1	2011	155820	270.1	25	0	0	0
1	2011	155820	78.9	26.6	0	0	0
1	2011	674746	14.4	34	0	0	0
1	2011	674746	117.3	33	0	0	0
1	2011	674746	88.7	32.9	0	0	0
1	2011	674746	132.5	29.2	0	0	0
1	2011	674746	133.1	26.8	0	0	0
1	2011	674746	131.1	27.6	0	0	0
1	2011	674746	166.3	25.9	0	0	0
1	2011	674746	109.3	26.5	0	0	0
1	2011	674746	66.5	28.4	0	0	0
1	2011	674746	208.4	26.5	0	0	0
1	2011	674746	18.5	28.6	0	0	0
1	2011	160737	19	32.7	0	0	0
1	2011	160737	27.1	34.4	0	0	0
1	2011	160737	130.3	31.2	0	0	0
1	2011	160737	130.6	29.6	0	0	0
1	2011	160737	136.5	27.1	0	0	0
1	2011	160737	83.7	27.9	0	0	0
1	2011	160737	93.4	29.9	0	0	0
1	2011	160737	135.5	27.8	0	0	0
1	2011	160737	144.5	27.3	0	0	0
1	2011	160737	185.6	26.3	0	0	0
1	2011	160737	178.7	26.3	0	0	0
1	2011	160737	39.9	28.8	0	0	0
1	2011	222185	15.5	32.8	0	0	0
1	2011	222185	18.2	34.4	0	0	0
1	2011	222185	101.6	31.3	0	0	0
1	2011	222185	128.3	30.3	0	0	0
1	2011	222185	144.1	27.7	0	0	0
1	2011	222185	71.8	27.8	0	0	0
1	2011	222185	87.3	29.8	0	0	0
1	2011	222185	135.5	27.6	0	0	0
1	2011	222185	148.2	27.3	0	0	0
1	2011	222185	163.3	26.7	0	0	0
1	2011	222185	161.5	26.8	0	0	0
1	2011	222185	36	29.7	0	0	0
1	2011	279594	123	27.2	0	1	0
1	2011	279594	180.5	24.9	0	1	0
1	2011	279594	101.8	25.1	0	1	0
1	2011	279594	25.9	26.3	0	1	0
1	2011	279594	19.7	27.8	0	1	0
1	2011	279594	60.3	26.8	0	1	0
1	2011	279594	129.9	26.3	0	1	0
1	2011	279594	174.6	25.3	0	1	0
1	2011	279594	138.6	25.1	0	1	0
1	2011	279594	102	26.2	0	1	0
1	2011	119587	18.4	30	0	1	0
1	2011	119587	26.7	32.1	0	1	0
1	2011	119587	182.1	29.8	0	1	0
1	2011	119587	182.2	29.2	0	1	0
1	2011	119587	203.9	25.8	0	1	0
1	2011	119587	139.9	24.7	0	1	0
1	2011	119587	96.3	25.9	0	1	0
1	2011	119587	189.3	24.8	0	1	0
1	2011	119587	59.8	27.1	0	1	0
1	2011	223649	1.1	35.6	0	0	0
1	2011	223649	10.6	37.5	0	0	0
1	2011	223649	51	35	0	0	0
1	2011	223649	115.9	35	0	0	0
1	2011	223649	150.6	31.1	0	0	0
1	2011	223649	143.3	29.5	0	0	0
1	2011	223649	213.2	30.6	0	0	0
1	2011	223649	190.9	28	0	0	0
1	2011	223649	168.2	27.1	0	0	0
1	2011	223649	245.6	27.5	0	0	0
1	2011	223649	107.3	27.9	0	0	0
1	2011	223649	11	31.8	0	0	0
1	2012	13635	0.2	34.2	1	0	0
1	2012	13635	7.8	34.8	1	0	0
1	2012	13635	8.6	35.6	1	0	0
1	2012	13635	218.6	30.3	1	0	0
1	2012	13635	194.5	28.3	1	0	0
1	2012	13635	128.8	28	1	0	0
1	2012	13635	229.4	26.9	1	0	0
1	2012	13635	180.1	27.3	1	0	0
1	2012	13635	136.1	29.4	1	0	0
1	2012	13635	146.6	31.3	1	0	0
1	2012	13635	112.1	29.6	1	0	0
1	2012	13635	58.1	31.5	1	0	0
1	2012	33063	1.5	35.6	0	0	0
1	2012	33063	13.1	37.6	0	0	0
1	2012	33063	24.4	37.2	0	0	0
1	2012	33063	195.7	32.3	0	0	0
1	2012	33063	164.6	30	0	0	0
1	2012	33063	177.6	29.5	0	0	0
1	2012	33063	190.5	27.4	0	0	0
1	2012	33063	198.8	26.6	0	0	0
1	2012	33063	135.4	27.3	0	0	0
1	2012	33063	230.6	29.2	0	0	0
1	2012	33063	125.4	28.2	0	0	0
1	2012	33063	65.2	30.1	0	0	0
1	2012	118427	8.1	30.4	0	0	0
1	2012	118427	33.6	31.7	0	0	0
1	2012	118427	68.7	31.9	0	0	0
1	2012	118427	216.9	26.6	0	0	0
1	2012	118427	224.6	25.6	0	0	0
1	2012	118427	101.2	25.4	0	0	0
1	2012	118427	114.4	26.3	0	0	0
1	2012	118427	107.3	26.5	0	0	0
1	2012	118427	210.8	26.6	0	0	0
1	2012	118427	176.7	27.6	0	0	0
1	2012	118427	223.6	26.4	0	0	0
1	2012	118427	207.8	27	0	0	0
1	2012	86141	8.1	31.3	0	0	0
1	2012	86141	19.8	32.4	0	0	0
1	2012	86141	36.7	33.4	0	0	0
1	2012	86141	247	28.1	0	0	0
1	2012	86141	245.1	25.9	0	0	0
1	2012	86141	136.6	24.8	0	0	0
1	2012	86141	139.7	24.9	0	0	0
1	2012	86141	135.7	25	0	0	0
1	2012	86141	224	25.8	0	0	0
1	2012	86141	154.9	27.7	0	0	0
1	2012	86141	118.2	27.2	0	0	0
1	2012	86141	98.2	28.6	0	0	0
1	2012	75767	11.6	29.7	1	1	0
1	2012	75767	25.5	30.7	1	1	0
1	2012	75767	43.4	31.9	1	1	0
1	2012	75767	256.7	27.1	1	1	0
1	2012	75767	261.4	24.9	1	1	0
1	2012	75767	158.5	23.7	1	1	0
1	2012	75767	169.7	23.5	1	1	0
1	2012	75767	179.9	23.8	1	1	0
1	2012	75767	240.9	24.7	1	1	0
1	2012	75767	205.1	26.4	1	1	0
1	2012	75767	144.4	26.2	1	1	0
1	2012	75767	93.6	27.3	1	1	0
1	2012	34801	8.3	33	1	1	0
1	2012	34801	26.6	34.4	1	1	0
1	2012	34801	50.3	33.8	1	1	0
1	2012	34801	205.1	29.9	1	1	0
1	2012	34801	128.5	28.4	1	1	0
1	2012	34801	103.4	29.2	1	1	0
1	2012	34801	113.2	28.1	1	1	0
1	2012	34801	109.1	27.8	1	1	0
1	2012	34801	118.5	27.4	1	1	0
1	2012	34801	217.8	27.9	1	1	0
1	2012	34801	126.5	27.4	1	1	0
1	2012	34801	48.6	28.5	1	1	0
1	2012	26787	9.6	30.1	0	1	0
1	2012	26787	33.9	31.2	0	1	0
1	2012	26787	67.1	31.5	0	1	0
1	2012	26787	247.2	26.5	0	1	0
1	2012	26787	244.4	25.6	0	1	0
1	2012	26787	127.2	25.2	0	1	0
1	2012	26787	97.8	25.9	0	1	0
1	2012	26787	117.2	26.3	0	1	0
1	2012	26787	221.7	26.4	0	1	0
1	2012	26787	208.5	27.4	0	1	0
1	2012	26787	249.1	26.4	0	1	0
1	2012	26787	231.2	27	0	1	0
1	2012	75767	19.4	29.6	0	0	0
1	2012	75767	61.8	30	0	0	0
1	2012	75767	99.1	28.6	0	0	0
1	2012	75767	184.5	25.9	0	0	0
1	2012	75767	142.3	25.1	0	0	0
1	2012	75767	99.6	26.1	0	0	0
1	2012	75767	49.7	27.3	0	0	0
1	2012	75767	67.5	26.8	0	0	0
1	2012	75767	188.8	26	0	0	0
1	2012	75767	122.2	24.9	0	0	0
1	2012	75767	101.8	25.2	0	0	0
1	2012	180345	67.9	29.1	1	1	0
1	2012	180345	208.7	26.3	1	1	0
1	2012	180345	25.6	25.6	1	1	0
1	2012	180345	8.6	27.5	1	1	0
1	2012	180345	72	27.6	1	1	0
1	2012	180345	176.8	26.7	1	1	0
1	2012	180345	152	25.2	1	1	0
1	2012	97243	29.4	28.4	1	1	0
1	2012	97243	51.9	29.3	1	1	0
1	2012	97243	195.3	26.5	1	1	0
1	2012	97243	156.7	25.7	1	1	0
1	2012	97243	49.2	26.6	1	1	0
1	2012	97243	47.6	26.5	1	1	0
1	2012	97243	107.2	26.3	1	1	0
1	2012	97243	142.1	26.2	1	1	0
1	2012	97243	226.1	25.8	1	1	0
1	2012	97243	131.1	25	1	1	0
1	2012	97243	108.2	25	1	1	0
1	2012	88814	9.3	32.4	0	0	0
1	2012	88814	37.2	33.4	0	0	0
1	2012	88814	79.5	33.1	0	0	0
1	2012	88814	238	27.8	0	0	0
1	2012	88814	222.3	26.7	0	0	0
1	2012	88814	71.5	26.8	0	0	0
1	2012	88814	86.9	28	0	0	0
1	2012	88814	132.7	27.2	0	0	0
1	2012	88814	155.4	27	0	0	0
1	2012	88814	185.5	28.3	0	0	0
1	2012	88814	162	26.9	0	0	0
1	2012	88814	150.7	28	0	0	0
1	2012	365154	11.6	32.2	0	0	0
1	2012	365154	236	27.8	0	0	0
1	2012	365154	81.5	28.2	0	0	0
1	2012	365154	212.2	27	0	0	0
1	2012	365154	129.6	26	0	0	0
1	2012	365154	104.1	26.5	0	0	0
1	2012	342315	30.6	29.1	1	0	0
1	2012	342315	58	29.5	1	0	0
1	2012	342315	78.8	28.1	1	0	0
1	2012	342315	202.8	25.9	1	0	0
1	2012	342315	116.9	24.8	1	0	0
1	2012	342315	42.5	26	1	0	0
1	2012	342315	19.5	27.3	1	0	0
1	2012	342315	95.9	27.1	1	0	0
1	2012	342315	95.6	27	1	0	0
1	2012	342315	179.6	26	1	0	0
1	2012	342315	114	24.7	1	0	0
1	2012	342315	106.3	24.8	1	0	0
1	2012	220055	6.6	33.8	0	0	0
1	2012	220055	18.3	34.7	0	0	0
1	2012	220055	30.1	35.4	0	0	0
1	2012	220055	233.4	29.2	0	0	0
1	2012	220055	235.5	27.4	0	0	0
1	2012	220055	133.6	26.6	0	0	0
1	2012	220055	125.4	27.1	0	0	0
1	2012	220055	127.6	27	0	0	0
1	2012	220055	210.4	27.4	0	0	0
1	2012	220055	139.4	29.8	0	0	0
1	2012	220055	120.1	28.8	0	0	0
1	2012	220055	106.6	30.6	0	0	0
1	2012	79787	10.7	32.1	0	0	0
1	2012	79787	48	33.2	0	0	0
1	2012	79787	100.3	32.1	0	0	0
1	2012	79787	236.9	27.5	0	0	0
1	2012	79787	233.4	26.6	0	0	0
1	2012	79787	93.4	27.1	0	0	0
1	2012	79787	79.6	28.3	0	0	0
1	2012	79787	125.3	27.6	0	0	0
1	2012	79787	139.1	27	0	0	0
1	2012	79787	187.4	27.7	0	0	0
1	2012	79787	150.3	26.6	0	0	0
1	2012	79787	152	27.2	0	0	0
1	2012	63826	11.7	24.6	0	0	0
1	2012	63826	27	25.3	0	0	0
1	2012	63826	46.2	26.7	0	0	0
1	2012	63826	239.7	23.1	0	0	0
1	2012	63826	260.8	22.2	0	0	0
1	2012	63826	157.2	20.8	0	0	0
1	2012	63826	134.1	20.4	0	0	0
1	2012	63826	170.4	21.1	0	0	0
1	2012	63826	260.8	21.7	0	0	0
1	2012	63826	161.6	22.8	0	0	0
1	2012	63826	192.2	22.5	0	0	0
1	2012	63826	124.1	22.9	0	0	0
1	2012	75767	16	30.2	0	0	0
1	2012	75767	61.7	31.3	0	0	0
1	2012	75767	102.7	29.9	0	0	0
1	2012	75767	208	26.4	0	0	0
1	2012	75767	177.2	25.6	0	0	0
1	2012	75767	109.9	26.8	0	0	0
1	2012	75767	65.2	27.7	0	0	0
1	2012	75767	104.7	27.5	0	0	0
1	2012	75767	75.8	26.4	0	0	0
1	2012	75767	206.4	26.2	0	0	0
1	2012	75767	137.7	25.1	0	0	0
1	2012	75767	90	25.3	0	0	0
1	2012	155820	14.1	29.3	0	0	0
1	2012	155820	59.1	29.5	0	0	0
1	2012	155820	110.6	28.7	0	0	0
1	2012	155820	269	25.4	0	0	0
1	2012	155820	231.5	24.9	0	0	0
1	2012	155820	145.7	25.1	0	0	0
1	2012	155820	74.3	26.2	0	0	0
1	2012	155820	105.1	26.3	0	0	0
1	2012	155820	125.7	25.9	0	0	0
1	2012	155820	175.8	26.2	0	0	0
1	2012	155820	146	24.9	0	0	0
1	2012	155820	170.8	25.5	0	0	0
1	2012	674746	3.3	31.9	0	0	0
1	2012	674746	13.7	33	0	0	0
1	2012	674746	24.8	34	0	0	0
1	2012	674746	215.6	29.5	0	0	0
1	2012	674746	188.9	27.1	0	0	0
1	2012	674746	99.3	26	0	0	0
1	2012	674746	145.2	25.7	0	0	0
1	2012	674746	159.4	25.7	0	0	0
1	2012	674746	209.3	27	0	0	0
1	2012	674746	149	29	0	0	0
1	2012	674746	104.6	28.7	0	0	0
1	2012	674746	84.1	29.8	0	0	0
1	2012	160737	10.3	32.7	0	0	0
1	2012	160737	47.7	33.6	0	0	0
1	2012	160737	101.3	32.6	0	0	0
1	2012	160737	248.4	28.2	0	0	0
1	2012	160737	184.8	27.1	0	0	0
1	2012	160737	80.4	28	0	0	0
1	2012	160737	87.4	28.6	0	0	0
1	2012	160737	123.7	27.8	0	0	0
1	2012	160737	125.7	27	0	0	0
1	2012	160737	196.3	27.7	0	0	0
1	2012	160737	138.4	26.7	0	0	0
1	2012	160737	120.1	27.3	0	0	0
1	2012	222185	7.9	33.1	0	0	0
1	2012	222185	32.4	33.6	0	0	0
1	2012	222185	65.9	33.2	0	0	0
1	2012	222185	81	28.4	0	0	0
1	2012	222185	124.6	27.4	0	0	0
1	2012	222185	150	27.1	0	0	0
1	2012	222185	196.5	28.4	0	0	0
1	2012	222185	121.8	27.3	0	0	0
1	2012	222185	125.8	28.3	0	0	0
1	2012	279594	32.1	29.4	0	1	0
1	2012	279594	78.2	29.4	0	1	0
1	2012	279594	95.5	27.5	0	1	0
1	2012	279594	246.1	25.8	0	1	0
1	2012	279594	8.7	27.3	0	1	0
1	2012	279594	83.3	27.3	0	1	0
1	2012	279594	161.5	26.3	0	1	0
1	2012	279594	157	25	0	1	0
1	2012	119587	8.8	29.4	0	1	0
1	2012	119587	30.1	30.3	0	1	0
1	2012	119587	52.1	31.1	0	1	0
1	2012	119587	234.2	26.2	0	1	0
1	2012	119587	222	25.2	0	1	0
1	2012	119587	136.9	24.4	0	1	0
1	2012	119587	104.7	24.8	0	1	0
1	2012	119587	131.4	25.2	0	1	0
1	2012	119587	213.8	25.5	0	1	0
1	2012	119587	186	26.7	0	1	0
1	2012	119587	229.4	26	0	1	0
1	2012	119587	175.7	26.6	0	1	0
1	2012	223649	2.1	35	0	0	0
1	2012	223649	13.5	37.2	0	0	0
1	2012	223649	35.4	36.8	0	0	0
1	2012	223649	143.2	32.8	0	0	0
1	2012	223649	140.8	30.2	0	0	0
1	2012	223649	148.4	29.5	0	0	0
1	2012	223649	169.1	27.3	0	0	0
1	2012	223649	196.3	26.9	0	0	0
1	2012	223649	126.7	26.8	0	0	0
1	2012	223649	232.6	27.6	0	0	0
1	2012	223649	105.7	27.6	0	0	0
1	2012	223649	36.2	29.1	0	0	0
1	2013	13635	24.4	33.1	1	0	0
1	2013	13635	12.3	35.1	1	0	0
1	2013	13635	107.6	34.5	1	0	0
1	2013	13635	194.7	29.4	1	0	0
1	2013	13635	100	29.7	1	0	0
1	2013	13635	130.1	29	1	0	0
1	2013	13635	173.3	28.3	1	0	0
1	2013	13635	166.5	28.4	1	0	0
1	2013	13635	123.6	30.9	1	0	0
1	2013	13635	173	30.6	1	0	0
1	2013	13635	54.9	30.8	1	0	0
1	2013	13635	33.5	32.5	1	0	0
1	2013	33063	19.6	34.3	0	0	0
1	2013	33063	7.2	36.9	0	0	0
1	2013	33063	93.1	35.1	0	0	0
1	2013	33063	160.4	30.4	0	0	0
1	2013	33063	129.1	28.6	0	0	0
1	2013	33063	157.8	28.1	0	0	0
1	2013	33063	151.3	27	0	0	0
1	2013	33063	217	27	0	0	0
1	2013	33063	125.7	28	0	0	0
1	2013	33063	217.5	28.2	0	0	0
1	2013	33063	106.8	29.1	0	0	0
1	2013	33063	33.2	32.1	0	0	0
1	2013	118427	60.3	28.9	0	0	0
1	2013	118427	41.3	30.5	0	0	0
1	2013	118427	172	29.2	0	0	0
1	2013	118427	230.2	26	0	0	0
1	2013	118427	128.4	25.9	0	0	0
1	2013	118427	67.4	26.1	0	0	0
1	2013	118427	61.1	26.7	0	0	0
1	2013	118427	105.7	26.5	0	0	0
1	2013	118427	218.9	27	0	0	0
1	2013	118427	157.2	26.6	0	0	0
1	2013	118427	96.2	26.8	0	0	0
1	2013	118427	80.3	28	0	0	0
1	2013	86141	37.8	30.6	0	0	0
1	2013	86141	21.5	32.9	0	0	0
1	2013	86141	194.7	32.5	0	0	0
1	2013	86141	236.9	27.5	0	0	0
1	2013	86141	142.5	26.8	0	0	0
1	2013	86141	95.7	26.3	0	0	0
1	2013	86141	139.4	26.6	0	0	0
1	2013	86141	123.9	25.8	0	0	0
1	2013	86141	230.9	26.9	0	0	0
1	2013	86141	170.4	27.1	0	0	0
1	2013	86141	74.8	27.9	0	0	0
1	2013	86141	58.9	29.1	0	0	0
1	2013	75767	40.9	29.1	1	1	0
1	2013	75767	21.2	31.3	1	1	0
1	2013	75767	184.3	31.2	1	1	0
1	2013	75767	256.7	26.6	1	1	0
1	2013	75767	155.1	25.9	1	1	0
1	2013	75767	111.6	25	1	1	0
1	2013	75767	176	25.1	1	1	0
1	2013	75767	148.9	24.6	1	1	0
1	2013	75767	241.6	25.8	1	1	0
1	2013	75767	193.4	26	1	1	0
1	2013	75767	109.3	26.7	1	1	0
1	2013	75767	63.8	27.5	1	1	0
1	2013	34801	15.6	31.6	1	1	0
1	2013	34801	21.5	34.1	1	1	0
1	2013	34801	111.9	31.3	1	1	0
1	2013	34801	119.8	28.9	1	1	0
1	2013	34801	82.1	28.3	1	1	0
1	2013	34801	78.1	29	1	1	0
1	2013	34801	91.8	28.6	1	1	0
1	2013	34801	118.5	28.3	1	1	0
1	2013	34801	139.9	28.6	1	1	0
1	2013	34801	151.4	27.6	1	1	0
1	2013	34801	112	28.2	1	1	0
1	2013	34801	31.7	30.7	1	1	0
1	2013	26787	63.2	28.7	0	1	0
1	2013	26787	48.1	30.3	0	1	0
1	2013	26787	199.8	29.2	0	1	0
1	2013	26787	271.5	25.9	0	1	0
1	2013	26787	174	25.9	0	1	0
1	2013	26787	80.1	25.8	0	1	0
1	2013	26787	55.1	26.3	0	1	0
1	2013	26787	115.6	26.2	0	1	0
1	2013	26787	209.4	26.8	0	1	0
1	2013	26787	161.6	26.6	0	1	0
1	2013	26787	107	26.7	0	1	0
1	2013	26787	106.2	27.8	0	1	0
1	2013	75767	43.7	26.9	0	0	0
1	2013	75767	40.4	28.5	0	0	0
1	2013	75767	129.2	26.4	0	0	0
1	2013	75767	108.2	25.5	0	0	0
1	2013	75767	86.5	25.2	0	0	0
1	2013	75767	16.3	25.6	0	0	0
1	2013	75767	42.2	26.5	0	0	0
1	2013	180345	50.4	27.4	1	1	0
1	2013	180345	133.5	26.9	1	1	0
1	2013	180345	116.7	25.7	1	1	0
1	2013	180345	89.6	26	1	1	0
1	2013	180345	88.1	28.2	1	1	0
1	2013	180345	119.4	26.1	1	1	0
1	2013	180345	100.3	26.5	1	1	0
1	2013	97243	41.4	26.9	1	1	0
1	2013	97243	58.8	28.5	1	1	0
1	2013	97243	137.8	26.8	1	1	0
1	2013	97243	181.9	26.3	1	1	0
1	2013	97243	99.7	26.5	1	1	0
1	2013	97243	39.6	27.5	1	1	0
1	2013	97243	28.4	27	1	1	0
1	2013	97243	80.5	26.6	1	1	0
1	2013	97243	149.9	26.7	1	1	0
1	2013	97243	167.4	27.1	1	1	0
1	2013	97243	164.2	25.6	1	1	0
1	2013	97243	87.8	26.4	1	1	0
1	2013	88814	43.4	30.5	0	0	0
1	2013	88814	31.5	33	0	0	0
1	2013	88814	124.6	30.6	0	0	0
1	2013	88814	162.9	27.4	0	0	0
1	2013	88814	94.4	27.4	0	0	0
1	2013	88814	55.1	28.6	0	0	0
1	2013	88814	55.5	28.9	0	0	0
1	2013	88814	112.7	27.7	0	0	0
1	2013	88814	168.7	27.5	0	0	0
1	2013	88814	156.5	27.2	0	0	0
1	2013	88814	90.2	27.3	0	0	0
1	2013	365154	44.2	32.2	0	0	0
1	2013	365154	133.6	29	0	0	0
1	2013	365154	139.7	26.8	0	0	0
1	2013	365154	63.4	26.4	0	0	0
1	2013	365154	36.5	27.1	0	0	0
1	2013	365154	82.5	28.2	0	0	0
1	2013	365154	131.4	27.7	0	0	0
1	2013	365154	151.1	27.6	0	0	0
1	2013	365154	137.6	27	0	0	0
1	2013	365154	116.8	26.5	0	0	0
1	2013	365154	58.1	28.7	0	0	0
1	2013	342315	42.6	26.8	1	0	0
1	2013	342315	40.7	28.3	1	0	0
1	2013	342315	117.7	26.4	1	0	0
1	2013	342315	14.9	27.7	1	0	0
1	2013	342315	78.2	26.4	1	0	0
1	2013	342315	121	27.4	1	0	0
1	2013	220055	34.3	32.7	0	0	0
1	2013	220055	21.3	35	0	0	0
1	2013	220055	183.5	33.8	0	0	0
1	2013	220055	210.3	28.6	0	0	0
1	2013	220055	137	28.2	0	0	0
1	2013	220055	97.1	28.3	0	0	0
1	2013	220055	128.6	28.8	0	0	0
1	2013	220055	120.1	27.7	0	0	0
1	2013	220055	209	28.6	0	0	0
1	2013	220055	172.8	28.8	0	0	0
1	2013	220055	65.5	29.8	0	0	0
1	2013	220055	48.3	31.5	0	0	0
1	2013	79787	44.8	29.8	0	0	0
1	2013	79787	38.5	32.9	0	0	0
1	2013	79787	135.9	29.9	0	0	0
1	2013	79787	153.9	27	0	0	0
1	2013	79787	92.2	26.9	0	0	0
1	2013	79787	54.6	27.9	0	0	0
1	2013	79787	62.1	28.6	0	0	0
1	2013	79787	109.9	27.7	0	0	0
1	2013	79787	154.8	27.5	0	0	0
1	2013	79787	144.5	27	0	0	0
1	2013	79787	99.8	26.8	0	0	0
1	2013	79787	81.8	28.7	0	0	0
1	2013	63826	53.2	24	0	0	0
1	2013	63826	29.9	25.6	0	0	0
1	2013	63826	218.4	25.6	0	0	0
1	2013	63826	238.9	23.1	0	0	0
1	2013	63826	155.5	22.5	0	0	0
1	2013	63826	107.4	21.2	0	0	0
1	2013	63826	119.1	20.8	0	0	0
1	2013	63826	157.1	20.9	0	0	0
1	2013	63826	253.4	22.3	0	0	0
1	2013	63826	180.4	22.2	0	0	0
1	2013	63826	110.9	22.7	0	0	0
1	2013	63826	102.9	23	0	0	0
1	2013	75767	47.1	27.4	0	0	0
1	2013	75767	37.2	29.5	0	0	0
1	2013	75767	141.3	27.1	0	0	0
1	2013	75767	126	25.7	0	0	0
1	2013	75767	78	25.4	0	0	0
1	2013	75767	28.6	25.6	0	0	0
1	2013	75767	62	26.6	0	0	0
1	2013	75767	96	26.5	0	0	0
1	2013	75767	134.3	27	0	0	0
1	2013	75767	139.3	26.2	0	0	0
1	2013	75767	109.1	25.5	0	0	0
1	2013	75767	81.8	26.6	0	0	0
1	2013	155820	62.9	27.4	0	0	0
1	2013	155820	49.3	29	0	0	0
1	2013	155820	163	27	0	0	0
1	2013	155820	156.1	25.3	0	0	0
1	2013	155820	100.8	25.2	0	0	0
1	2013	155820	46.9	25.8	0	0	0
1	2013	155820	68.9	26.3	0	0	0
1	2013	155820	106.7	25.8	0	0	0
1	2013	155820	122.7	26.3	0	0	0
1	2013	155820	108.9	25.8	0	0	0
1	2013	155820	109	25.3	0	0	0
1	2013	155820	101.3	26.4	0	0	0
1	2013	674746	30.2	31.5	0	0	0
1	2013	674746	12.7	33.7	0	0	0
1	2013	674746	132.8	33.6	0	0	0
1	2013	674746	206.5	29	0	0	0
1	2013	674746	126.6	28.5	0	0	0
1	2013	674746	88.3	27.8	0	0	0
1	2013	674746	124.7	27.6	0	0	0
1	2013	674746	128.8	27.1	0	0	0
1	2013	674746	188.9	28.5	0	0	0
1	2013	674746	163	28.7	0	0	0
1	2013	674746	57.5	29	0	0	0
1	2013	674746	39.6	29.9	0	0	0
1	2013	160737	35.5	30.1	0	0	0
1	2013	160737	36.7	33.3	0	0	0
1	2013	160737	139.3	30.2	0	0	0
1	2013	160737	148.4	27.3	0	0	0
1	2013	160737	63.8	27	0	0	0
1	2013	160737	47	28.1	0	0	0
1	2013	160737	77.9	28.8	0	0	0
1	2013	160737	132	28	0	0	0
1	2013	160737	158.6	27.8	0	0	0
1	2013	160737	145.4	27.3	0	0	0
1	2013	160737	103.5	27	0	0	0
1	2013	160737	71.2	29.4	0	0	0
1	2013	222185	32.1	31.1	0	0	0
1	2013	222185	23.6	33.8	0	0	0
1	2013	222185	115.4	30.9	0	0	0
1	2013	222185	151.5	27.7	0	0	0
1	2013	222185	65.3	27.6	0	0	0
1	2013	222185	55.2	28.7	0	0	0
1	2013	222185	64	29.1	0	0	0
1	2013	222185	129.3	28	0	0	0
1	2013	222185	149.1	27.7	0	0	0
1	2013	222185	161.1	27.6	0	0	0
1	2013	222185	81.5	27.6	0	0	0
1	2013	222185	61.1	30.2	0	0	0
1	2013	279594	52.2	26.9	0	1	0
1	2013	279594	42.2	28.2	0	1	0
1	2013	279594	161.1	26.1	0	1	0
1	2013	279594	140.7	25.2	0	1	0
1	2013	279594	137.6	25.3	0	1	0
1	2013	279594	7.8	26.3	0	1	0
1	2013	279594	21.9	27.3	0	1	0
1	2013	279594	89.9	27.3	0	1	0
1	2013	279594	117.6	25.4	0	1	0
1	2013	279594	95	26	0	1	0
1	2013	119587	54	28.3	0	1	0
1	2013	119587	42.1	30	0	1	0
1	2013	119587	194.2	29.2	0	1	0
1	2013	119587	244.9	25.8	0	1	0
1	2013	119587	148.4	25.6	0	1	0
1	2013	119587	93.7	25	0	1	0
1	2013	119587	76.1	25.3	0	1	0
1	2013	119587	125.1	25.2	0	1	0
1	2013	119587	206.4	26	0	1	0
1	2013	119587	148.1	26	0	1	0
1	2013	119587	101.7	26.3	0	1	0
1	2013	119587	96.8	27.3	0	1	0
1	2013	223649	17.3	33.8	0	0	0
1	2013	223649	11.1	36.5	0	0	0
1	2013	223649	106.3	34.4	0	0	0
1	2013	223649	134.6	30.8	0	0	0
1	2013	223649	122.7	28.6	0	0	0
1	2013	223649	187.6	28.3	0	0	0
1	2013	223649	167.2	27.2	0	0	0
1	2013	223649	215.8	26.5	0	0	0
1	2013	223649	144	27.5	0	0	0
1	2013	223649	195.6	26.8	0	0	0
1	2013	223649	113.4	27.5	0	0	0
1	2013	223649	20	30.8	0	0	0
1	2014	13635	5.8	35	1	0	0
1	2014	13635	13.3	35.5	1	0	0
1	2014	13635	73.2	34.7	1	0	0
1	2014	13635	63	34.6	1	0	0
1	2014	13635	191.8	30.6	1	0	0
1	2014	13635	160.3	29.5	1	0	0
1	2014	13635	153.6	29	1	0	0
1	2014	13635	140.6	29.3	1	0	0
1	2014	13635	70.1	30.6	1	0	0
1	2014	13635	13.7	32.3	1	0	0
1	2014	33063	1.5	35.8	0	0	0
1	2014	33063	13.6	37	0	0	0
1	2014	33063	79.9	35.9	0	0	0
1	2014	33063	123.8	33.8	0	0	0
1	2014	33063	206.3	28.5	0	0	0
1	2014	33063	167.9	27.4	0	0	0
1	2014	33063	139.4	27.3	0	0	0
1	2014	33063	231.6	26.7	0	0	0
1	2014	33063	137	27.7	0	0	0
1	2014	33063	170.6	27.7	0	0	0
1	2014	33063	141.5	28.2	0	0	0
1	2014	33063	11.9	31.1	0	0	0
1	2014	118427	44.7	31	0	0	0
1	2014	118427	65.6	31.7	0	0	0
1	2014	118427	128.6	30.4	0	0	0
1	2014	118427	160.8	27.3	0	0	0
1	2014	118427	199.1	26	0	0	0
1	2014	118427	242.9	25.8	0	0	0
1	2014	118427	137.8	26.4	0	0	0
1	2014	118427	66.4	28.4	0	0	0
1	2014	86141	26.2	32.2	0	0	0
1	2014	86141	25.3	32.4	0	0	0
1	2014	86141	109.6	32.7	0	0	0
1	2014	86141	123.5	32.1	0	0	0
1	2014	86141	243	27.8	0	0	0
1	2014	86141	163.5	25.5	0	0	0
1	2014	86141	110.8	27.2	0	0	0
1	2014	86141	218.9	26.7	0	0	0
1	2014	86141	86.3	27.9	0	0	0
1	2014	86141	36.4	29.9	0	0	0
1	2014	75767	27.4	30.4	1	1	0
1	2014	75767	26	30.7	1	1	0
1	2014	75767	103.7	31.3	1	1	0
1	2014	75767	98.4	31	1	1	0
1	2014	75767	245.9	27.2	1	1	0
1	2014	75767	147.7	26.3	1	1	0
1	2014	75767	152.1	25.5	1	1	0
1	2014	75767	191.6	24.3	1	1	0
1	2014	75767	258.5	25.8	1	1	0
1	2014	75767	103.5	26.8	1	1	0
1	2014	75767	35.8	28.4	1	1	0
1	2014	34801	8.5	33.2	1	1	0
1	2014	34801	22.9	33.5	1	1	0
1	2014	34801	116.3	32.1	1	1	0
1	2014	34801	133.9	29.6	1	1	0
1	2014	34801	99.1	27.5	1	1	0
1	2014	34801	89.8	28.4	1	1	0
1	2014	34801	52.7	29.2	1	1	0
1	2014	34801	121	28.3	1	1	0
1	2014	34801	110.7	27.2	1	1	0
1	2014	34801	161.9	26.7	1	1	0
1	2014	34801	111	26.7	1	1	0
1	2014	34801	20.8	29.1	1	1	0
1	2014	26787	60.7	30.5	0	1	0
1	2014	26787	76.7	31.3	0	1	0
1	2014	26787	134.4	30.3	0	1	0
1	2014	26787	166.1	27.6	0	1	0
1	2014	26787	253.3	26.1	0	1	0
1	2014	26787	128.8	25.9	0	1	0
1	2014	26787	95.5	26.4	0	1	0
1	2014	26787	150.7	25.7	0	1	0
1	2014	26787	144.5	26.6	0	1	0
1	2014	26787	266.4	25.7	0	1	0
1	2014	26787	160.7	26.4	0	1	0
1	2014	26787	80.5	28.3	0	1	0
1	2014	75767	47.6	29.1	0	0	0
1	2014	75767	39.8	26.2	0	0	0
1	2014	75767	118	26.1	0	0	0
1	2014	75767	150.1	25.9	0	0	0
1	2014	75767	115.7	25.5	0	0	0
1	2014	75767	93	24.8	0	0	0
1	2014	75767	71.3	26.2	0	0	0
1	2014	180345	139.8	27.1	1	1	0
1	2014	180345	117.3	25.7	1	1	0
1	2014	180345	49.5	25.5	1	1	0
1	2014	180345	25.8	26.4	1	1	0
1	2014	180345	8.8	27.7	1	1	0
1	2014	180345	88.5	26.6	1	1	0
1	2014	97243	40	28.7	1	1	0
1	2014	97243	45.4	29.1	1	1	0
1	2014	97243	120.6	27.4	1	1	0
1	2014	97243	150	26.5	1	1	0
1	2014	97243	63	26.2	1	1	0
1	2014	97243	24.6	27.3	1	1	0
1	2014	97243	108.5	26.2	1	1	0
1	2014	97243	136.5	26.4	1	1	0
1	2014	97243	153.8	26.1	1	1	0
1	2014	97243	146.3	25.4	1	1	0
1	2014	97243	74.8	26.1	1	1	0
1	2014	88814	124.6	31.9	0	0	0
1	2014	88814	150.6	28.3	0	0	0
1	2014	88814	135.9	26.2	0	0	0
1	2014	88814	92.5	27.3	0	0	0
1	2014	88814	57.6	28.4	0	0	0
1	2014	88814	147	27	0	0	0
1	2014	88814	171.2	27.5	0	0	0
1	2014	88814	194.9	26.3	0	0	0
1	2014	88814	121.8	26.9	0	0	0
1	2014	88814	43.9	29.4	0	0	0
1	2014	365154	21	31.4	0	0	0
1	2014	365154	61.7	31.8	0	0	0
1	2014	365154	162.3	30.3	0	0	0
1	2014	365154	117.5	27.2	0	0	0
1	2014	365154	107	25.7	0	0	0
1	2014	365154	38.7	27.7	0	0	0
1	2014	342315	36.5	28	1	0	0
1	2014	342315	124.1	27	1	0	0
1	2014	342315	42.5	25.2	1	0	0
1	2014	342315	36.7	26.1	1	0	0
1	2014	342315	20.4	27.3	1	0	0
1	2014	342315	83.5	26.5	1	0	0
1	2014	342315	101.2	24.9	1	0	0
1	2014	342315	73.2	26.1	1	0	0
1	2014	220055	22.7	34.6	0	0	0
1	2014	220055	22.3	34.8	0	0	0
1	2014	220055	102.3	34.5	0	0	0
1	2014	220055	136.4	33.2	0	0	0
1	2014	220055	251.2	28.2	0	0	0
1	2014	220055	163.4	28.6	0	0	0
1	2014	220055	131.7	28.9	0	0	0
1	2014	220055	155	27.3	0	0	0
1	2014	220055	102.3	29.1	0	0	0
1	2014	220055	220	27.9	0	0	0
1	2014	220055	88.3	29.4	0	0	0
1	2014	220055	30.4	32.3	0	0	0
1	2014	79787	144.9	27.4	0	0	0
1	2014	79787	72.5	27	0	0	0
1	2014	79787	53.7	28	0	0	0
1	2014	79787	140.5	27	0	0	0
1	2014	79787	208.5	26.9	0	0	0
1	2014	79787	160.9	26	0	0	0
1	2014	79787	121.7	26.3	0	0	0
1	2014	79787	49.9	28.5	0	0	0
1	2014	63826	52	24.7	0	0	0
1	2014	63826	47.2	25	0	0	0
1	2014	63826	126.6	26	0	0	0
1	2014	63826	127.4	25.7	0	0	0
1	2014	63826	236.1	23.3	0	0	0
1	2014	63826	163.4	22.4	0	0	0
1	2014	63826	133.5	21.5	0	0	0
1	2014	63826	185.6	20.9	0	0	0
1	2014	63826	125.7	22.7	0	0	0
1	2014	63826	271.4	22.3	0	0	0
1	2014	63826	139.9	22.9	0	0	0
1	2014	63826	61.9	23.7	0	0	0
1	2014	75767	33.8	28.9	0	0	0
1	2014	75767	51.2	30.1	0	0	0
1	2014	75767	172.4	28.4	0	0	0
1	2014	75767	128	25.8	0	0	0
1	2014	75767	108.9	24.9	0	0	0
1	2014	75767	49	25.7	0	0	0
1	2014	75767	42	26.1	0	0	0
1	2014	75767	142	26.2	0	0	0
1	2014	75767	154.8	25.9	0	0	0
1	2014	75767	140.6	25.4	0	0	0
1	2014	75767	97.8	24.9	0	0	0
1	2014	75767	71.7	26.5	0	0	0
1	2014	155820	51	28.3	0	0	0
1	2014	155820	57.6	29.4	0	0	0
1	2014	155820	155.1	27.9	0	0	0
1	2014	155820	173.9	25.4	0	0	0
1	2014	155820	131.8	24.8	0	0	0
1	2014	155820	88.7	25.4	0	0	0
1	2014	155820	62	25.7	0	0	0
1	2014	155820	169.6	25.3	0	0	0
1	2014	155820	145.5	25.7	0	0	0
1	2014	155820	167.9	25	0	0	0
1	2014	155820	105.5	25	0	0	0
1	2014	155820	106.4	26.5	0	0	0
1	2014	674746	11.4	32.9	0	0	0
1	2014	674746	12.3	33.2	0	0	0
1	2014	674746	65.6	33.2	0	0	0
1	2014	674746	46.9	33	0	0	0
1	2014	674746	178.7	29.9	0	0	0
1	2014	674746	97.8	29.1	0	0	0
1	2014	674746	118.1	28.4	0	0	0
1	2014	674746	195.7	26.7	0	0	0
1	2014	674746	85.1	28.4	0	0	0
1	2014	674746	168.1	28.6	0	0	0
1	2014	674746	63.6	29.1	0	0	0
1	2014	674746	14.5	30.7	0	0	0
1	2014	160737	19.9	32.3	0	0	0
1	2014	160737	54.4	32.7	0	0	0
1	2014	160737	152.2	31.3	0	0	0
1	2014	160737	124.7	28	0	0	0
1	2014	160737	119.3	26.2	0	0	0
1	2014	160737	67.9	27.5	0	0	0
1	2014	160737	64.2	28.5	0	0	0
1	2014	160737	146.9	27.6	0	0	0
1	2014	160737	198.5	26.8	0	0	0
1	2014	160737	150.4	26	0	0	0
1	2014	222185	18.6	33	0	0	0
1	2014	222185	38.4	33.2	0	0	0
1	2014	222185	119.2	32	0	0	0
1	2014	222185	128.1	29.1	0	0	0
1	2014	222185	141.4	26.7	0	0	0
1	2014	222185	86.3	27.9	0	0	0
1	2014	222185	55.4	29	0	0	0
1	2014	222185	129	27.6	0	0	0
1	2014	222185	176.3	27.3	0	0	0
1	2014	222185	169.3	26.2	0	0	0
1	2014	222185	97.1	26.7	0	0	0
1	2014	222185	31.6	29.7	0	0	0
1	2014	279594	48.6	27.6	0	1	0
1	2014	279594	50.2	28.7	0	1	0
1	2014	279594	161.2	26.9	0	1	0
1	2014	279594	155.7	25.2	0	1	0
1	2014	279594	89.3	25.1	0	1	0
1	2014	279594	46.9	26	0	1	0
1	2014	279594	8.9	27.2	0	1	0
1	2014	279594	45.3	26.6	0	1	0
1	2014	279594	126	26.4	0	1	0
1	2014	279594	101.9	26.2	0	1	0
1	2014	279594	99.2	25	0	1	0
1	2014	279594	92.7	26.2	0	1	0
1	2014	119587	57.4	29.8	0	1	0
1	2014	119587	77.5	30.4	0	1	0
1	2014	119587	121.6	30.1	0	1	0
1	2014	119587	163.2	28.2	0	1	0
1	2014	119587	232.3	25.9	0	1	0
1	2014	119587	160.4	25.4	0	1	0
1	2014	119587	110.7	25.6	0	1	0
1	2014	119587	148.2	24.8	0	1	0
1	2014	119587	114	26.1	0	1	0
1	2014	119587	230.6	25.3	0	1	0
1	2014	119587	146.9	26.2	0	1	0
1	2014	119587	68.5	27.9	0	1	0
1	2014	223649	4.8	34.9	0	0	0
1	2014	223649	13.2	36.8	0	0	0
1	2014	223649	85.3	35.5	0	0	0
1	2014	223649	136.8	31.7	0	0	0
1	2014	223649	149.3	27.2	0	0	0
1	2014	223649	141.8	27.1	0	0	0
1	2014	223649	142.9	27	0	0	0
1	2014	223649	152	26.7	0	0	0
1	2014	223649	163.3	26.8	0	0	0
1	2014	223649	171.8	26.5	0	0	0
1	2014	223649	121.4	26.5	0	0	0
1	2014	223649	10.2	29.2	0	0	0
1	2015	13635	0	34	1	0	0
1	2015	13635	11.7	35.6	1	0	0
1	2015	13635	25.6	35.3	1	0	0
1	2015	13635	189.7	29.8	1	0	0
1	2015	13635	147.1	29.6	1	0	0
1	2015	13635	176.6	28.2	1	0	0
1	2015	13635	129.6	30.3	1	0	0
1	2015	13635	131.9	31.6	1	0	0
1	2015	13635	95.4	34.5	1	0	0
1	2015	13635	134.5	32.8	1	0	0
1	2015	13635	158.1	29	1	0	0
1	2015	13635	35.6	31.8	1	0	0
1	2015	33063	0.1	33.6	0	0	0
1	2015	33063	19	37.1	0	0	0
1	2015	33063	54.4	37.1	0	0	0
1	2015	33063	190.2	29.9	0	0	0
1	2015	33063	152.7	27.9	0	0	0
1	2015	33063	158.4	27.6	0	0	0
1	2015	33063	128.4	28.1	0	0	0
1	2015	33063	138.3	29.3	0	0	0
1	2015	33063	89.7	30.9	0	0	0
1	2015	33063	205.1	29.6	0	0	0
1	2015	33063	174.8	27.6	0	0	0
1	2015	33063	35.4	28.2	0	0	0
1	2015	118427	10.8	30.7	0	0	0
1	2015	118427	31.4	32.8	0	0	0
1	2015	118427	109.1	33.4	0	0	0
1	2015	118427	246.1	25.6	0	0	0
1	2015	118427	195.2	25.4	0	0	0
1	2015	118427	186.2	25.6	0	0	0
1	2015	118427	73.7	26.5	0	0	0
1	2015	118427	57.9	27.4	0	0	0
1	2015	118427	147.6	27.4	0	0	0
1	2015	118427	295.8	27	0	0	0
1	2015	118427	316.7	26	0	0	0
1	2015	118427	143.9	27.2	0	0	0
1	2015	86141	8.3	31.8	0	0	0
1	2015	86141	21.1	34	0	0	0
1	2015	86141	56.8	34.3	0	0	0
1	2015	86141	236.4	27.8	0	0	0
1	2015	86141	159.3	26.8	0	0	0
1	2015	86141	209.6	25.7	0	0	0
1	2015	86141	105.3	27.6	0	0	0
1	2015	86141	89.5	28.5	0	0	0
1	2015	86141	144.5	29.5	0	0	0
1	2015	86141	276.3	29.5	0	0	0
1	2015	86141	160.7	27	0	0	0
1	2015	86141	86.2	28.3	0	0	0
1	2015	75767	9.7	30.2	1	1	0
1	2015	75767	20.2	32.4	1	1	0
1	2015	75767	51.2	32.9	1	1	0
1	2015	75767	219.3	27	1	1	0
1	2015	75767	176.3	26	1	1	0
1	2015	75767	229.1	24.7	1	1	0
1	2015	75767	130.5	26.4	1	1	0
1	2015	75767	86.9	27.3	1	1	0
1	2015	75767	143.7	28.4	1	1	0
1	2015	75767	322.2	28.6	1	1	0
1	2015	75767	163.4	26.2	1	1	0
1	2015	75767	80.6	27.1	1	1	0
1	2015	34801	7.6	31	1	1	0
1	2015	34801	20.8	33.7	1	1	0
1	2015	34801	90	33	1	1	0
1	2015	34801	168.8	28.5	1	1	0
1	2015	34801	94.7	28.2	1	1	0
1	2015	34801	82.5	29.5	1	1	0
1	2015	34801	84.6	30.3	1	1	0
1	2015	34801	96.9	30	1	1	0
1	2015	34801	195.8	27.7	1	1	0
1	2015	34801	178.3	26.5	1	1	0
1	2015	34801	33.2	27.2	1	1	0
1	2015	26787	9.9	30.5	0	1	0
1	2015	26787	32	32.6	0	1	0
1	2015	26787	105.2	33.4	0	1	0
1	2015	26787	290	25.7	0	1	0
1	2015	26787	246	25.4	0	1	0
1	2015	26787	191	25.5	0	1	0
1	2015	26787	70.7	26.4	0	1	0
1	2015	26787	55.3	27.2	0	1	0
1	2015	26787	170.6	27.4	0	1	0
1	2015	26787	320.1	27.1	0	1	0
1	2015	26787	324	26	0	1	0
1	2015	26787	164.3	27.1	0	1	0
1	2015	75767	12.5	27.7	0	0	0
1	2015	75767	104.9	29	0	0	0
1	2015	75767	184.9	25.2	0	0	0
1	2015	75767	105	24.6	0	0	0
1	2015	75767	63.8	25.7	0	0	0
1	2015	75767	26.7	26.5	0	0	0
1	2015	75767	79.5	27.4	0	0	0
1	2015	75767	103.9	27.8	0	0	0
1	2015	75767	145.6	25.8	0	0	0
1	2015	75767	206.2	24.4	0	0	0
1	2015	75767	54.9	25.1	0	0	0
1	2015	180345	23.2	28.3	1	1	0
1	2015	180345	103.9	28.7	1	1	0
1	2015	180345	137.8	26.2	1	1	0
1	2015	180345	63.5	25.5	1	1	0
1	2015	180345	5.5	28.5	1	1	0
1	2015	180345	42.5	29.1	1	1	0
1	2015	180345	74.8	28.6	1	1	0
1	2015	180345	115.8	27.2	1	1	0
1	2015	180345	142.6	25.2	1	1	0
1	2015	180345	79	25.9	1	1	0
1	2015	97243	20.4	27.9	1	1	0
1	2015	97243	50	28.8	1	1	0
1	2015	97243	121.4	28.9	1	1	0
1	2015	97243	168.9	25.7	1	1	0
1	2015	97243	86	26	1	1	0
1	2015	97243	62.8	25.8	1	1	0
1	2015	97243	30.4	27.8	1	1	0
1	2015	97243	111.1	28.7	1	1	0
1	2015	97243	125.5	27.6	1	1	0
1	2015	97243	178	25.9	1	1	0
1	2015	97243	133.7	24.6	1	1	0
1	2015	97243	90.6	25.1	1	1	0
1	2015	88814	12.6	31.8	0	0	0
1	2015	88814	26.4	33.6	0	0	0
1	2015	88814	98.3	33.6	0	0	0
1	2015	88814	209.2	26.3	0	0	0
1	2015	88814	105.5	26.1	0	0	0
1	2015	88814	147.9	26.8	0	0	0
1	2015	88814	59.8	27.9	0	0	0
1	2015	88814	80.2	29.6	0	0	0
1	2015	88814	123.8	29.2	0	0	0
1	2015	88814	249	27.7	0	0	0
1	2015	88814	245	26.4	0	0	0
1	2015	88814	82.2	27.5	0	0	0
1	2015	365154	10.4	29.9	0	0	0
1	2015	365154	45.9	31.8	0	0	0
1	2015	365154	88	31.9	0	0	0
1	2015	365154	218.2	26.5	0	0	0
1	2015	365154	107.6	25.9	0	0	0
1	2015	365154	96.4	26.6	0	0	0
1	2015	365154	42.8	28.1	0	0	0
1	2015	365154	90.2	29.6	0	0	0
1	2015	365154	102.1	29.9	0	0	0
1	2015	365154	168.3	27.1	0	0	0
1	2015	365154	228.4	25.4	0	0	0
1	2015	365154	48.3	26	0	0	0
1	2015	342315	20.9	28	1	0	0
1	2015	342315	93.7	28.8	1	0	0
1	2015	342315	140.7	25.4	1	0	0
1	2015	342315	57.9	25	1	0	0
1	2015	342315	35.4	26.1	1	0	0
1	2015	342315	13.2	27.7	1	0	0
1	2015	342315	69.9	28.3	1	0	0
1	2015	342315	98.6	27.9	1	0	0
1	2015	342315	115.2	26.1	1	0	0
1	2015	342315	156.7	24.1	1	0	0
1	2015	342315	55.2	25.1	1	0	0
1	2015	220055	6.9	34	0	0	0
1	2015	220055	22.3	35.9	0	0	0
1	2015	220055	50.7	36.1	0	0	0
1	2015	220055	234	28.6	0	0	0
1	2015	220055	165	27.7	0	0	0
1	2015	220055	203.7	27.4	0	0	0
1	2015	220055	92.2	29.4	0	0	0
1	2015	220055	93.2	30.3	0	0	0
1	2015	220055	136.7	31	0	0	0
1	2015	220055	239	30.6	0	0	0
1	2015	220055	171.9	28.2	0	0	0
1	2015	220055	95.8	30.2	0	0	0
1	2015	79787	11.3	31.1	0	0	0
1	2015	79787	97.9	32.6	0	0	0
1	2015	79787	207.9	26.3	0	0	0
1	2015	79787	138	26.6	0	0	0
1	2015	79787	117.1	29.5	0	0	0
1	2015	79787	216.5	27.3	0	0	0
1	2015	79787	236.2	26.1	0	0	0
1	2015	79787	71.6	26.6	0	0	0
1	2015	63826	10.7	24.7	0	0	0
1	2015	63826	28.9	26.9	0	0	0
1	2015	63826	73.1	28.7	0	0	0
1	2015	63826	228.2	23.5	0	0	0
1	2015	63826	172.2	22.6	0	0	0
1	2015	63826	213.5	21.6	0	0	0
1	2015	63826	110.1	22.4	0	0	0
1	2015	63826	86.1	23.1	0	0	0
1	2015	63826	160.4	23.9	0	0	0
1	2015	63826	298.5	24.3	0	0	0
1	2015	63826	238.2	23.1	0	0	0
1	2015	63826	111.8	23.4	0	0	0
1	2015	75767	13.9	28.1	0	0	0
1	2015	75767	42.8	29.3	0	0	0
1	2015	75767	102.5	30.1	0	0	0
1	2015	75767	211.4	25.4	0	0	0
1	2015	75767	114.1	24.8	0	0	0
1	2015	75767	112.4	25.8	0	0	0
1	2015	75767	34.1	26.5	0	0	0
1	2015	75767	90.4	27.9	0	0	0
1	2015	75767	169.7	26	0	0	0
1	2015	75767	231.8	24.7	0	0	0
1	2015	75767	69	25	0	0	0
1	2015	155820	12	28.5	0	0	0
1	2015	155820	37.9	29.3	0	0	0
1	2015	155820	138.2	29.4	0	0	0
1	2015	155820	249.5	24.7	0	0	0
1	2015	155820	152.5	24.5	0	0	0
1	2015	155820	155.2	25.5	0	0	0
1	2015	155820	54.3	25.8	0	0	0
1	2015	155820	76.1	26.9	0	0	0
1	2015	155820	103.2	27.2	0	0	0
1	2015	155820	213.6	25.7	0	0	0
1	2015	155820	283.7	24.8	0	0	0
1	2015	155820	131.3	25.3	0	0	0
1	2015	674746	1.1	32.4	0	0	0
1	2015	674746	11.9	34.5	0	0	0
1	2015	674746	24.5	34.4	0	0	0
1	2015	674746	176.4	29.2	0	0	0
1	2015	674746	138.8	28.5	0	0	0
1	2015	674746	160.7	27.5	0	0	0
1	2015	674746	97.9	29	0	0	0
1	2015	674746	99.9	32.1	0	0	0
1	2015	674746	148.7	31.7	0	0	0
1	2015	674746	102.9	28.6	0	0	0
1	2015	674746	62.8	29.8	0	0	0
1	2015	160737	83.9	32.7	0	0	0
1	2015	160737	214.7	26.8	0	0	0
1	2015	160737	115	26.3	0	0	0
1	2015	160737	113.6	27.1	0	0	0
1	2015	160737	50.6	28.4	0	0	0
1	2015	160737	96.4	30	0	0	0
1	2015	160737	188.9	27.6	0	0	0
1	2015	160737	214.3	26	0	0	0
1	2015	160737	52.4	26.7	0	0	0
1	2015	222185	12.2	31.6	0	0	0
1	2015	222185	27.1	33.5	0	0	0
1	2015	222185	66.6	33.2	0	0	0
1	2015	222185	190.2	27	0	0	0
1	2015	222185	109.8	26.7	0	0	0
1	2015	222185	112	27.6	0	0	0
1	2015	222185	52.7	29	0	0	0
1	2015	222185	93.4	30.3	0	0	0
1	2015	222185	104.6	29.9	0	0	0
1	2015	222185	225.8	28.2	0	0	0
1	2015	222185	170.8	26.4	0	0	0
1	2015	222185	68.4	27.6	0	0	0
1	2015	279594	22.9	28	0	1	0
1	2015	279594	33.5	28.6	0	1	0
1	2015	279594	117.9	28.2	0	1	0
1	2015	279594	164	25.4	0	1	0
1	2015	279594	133.7	24.9	0	1	0
1	2015	279594	26.8	26.4	0	1	0
1	2015	279594	11.9	27.8	0	1	0
1	2015	279594	47.2	28.3	0	1	0
1	2015	279594	80.1	28.1	0	1	0
1	2015	279594	110.2	26.5	0	1	0
1	2015	279594	181.2	24.5	0	1	0
1	2015	279594	66.8	25.6	0	1	0
1	2015	119587	8.2	29.8	0	1	0
1	2015	119587	26.2	32.3	0	1	0
1	2015	119587	75.7	33.3	0	1	0
1	2015	119587	251.9	25.8	0	1	0
1	2015	119587	198.3	25.1	0	1	0
1	2015	119587	205.2	24.7	0	1	0
1	2015	119587	86.5	25.8	0	1	0
1	2015	119587	72.1	26.6	0	1	0
1	2015	119587	136.6	27	0	1	0
1	2015	119587	268.2	27.1	0	1	0
1	2015	119587	275.2	25.8	0	1	0
1	2015	119587	142.6	26.8	0	1	0
1	2015	223649	1.9	32.3	0	0	0
1	2015	223649	24.1	36.3	0	0	0
1	2015	223649	57.2	36.4	0	0	0
1	2015	223649	173.3	29.9	0	0	0
1	2015	223649	114.6	27.2	0	0	0
1	2015	223649	144.6	27.3	0	0	0
1	2015	223649	128.4	27.1	0	0	0
1	2015	223649	117.5	28.2	0	0	0
1	2015	223649	127.4	29.6	0	0	0
1	2015	223649	223.2	28.6	0	0	0
1	2015	223649	160.7	27.1	0	0	0
1	2015	223649	18.4	27.8	0	0	0
1	2016	13635	12.9	33.5	1	0	0
1	2016	13635	7.1	36.2	1	0	0
1	2016	13635	40.9	36.5	1	0	0
1	2016	13635	257.3	31.7	1	0	0
1	2016	13635	116	28.6	1	0	0
1	2016	13635	99.2	29.4	1	0	0
1	2016	13635	153.9	28.8	1	0	0
1	2016	13635	91.9	29.5	1	0	0
1	2016	13635	84.6	31.7	1	0	0
1	2016	13635	135.5	31.8	1	0	0
1	2016	13635	38.3	32.2	1	0	0
1	2016	13635	3.4	33.9	1	0	0
1	2016	33063	11	31.9	0	0	0
1	2016	33063	3.1	37.3	0	0	0
1	2016	33063	74.8	37.6	0	0	0
1	2016	33063	222.2	32	0	0	0
1	2016	33063	159.5	28.4	0	0	0
1	2016	33063	114.3	29.6	0	0	0
1	2016	33063	96.3	29.4	0	0	0
1	2016	33063	136.8	30.2	0	0	0
1	2016	33063	93	29.2	0	0	0
1	2016	33063	157.7	28.7	0	0	0
1	2016	33063	92.1	30.3	0	0	0
1	2016	33063	13.6	35.3	0	0	0
1	2016	118427	81.1	28.1	0	0	0
1	2016	118427	24.5	30.1	0	0	0
1	2016	118427	71.9	30.4	0	0	0
1	2016	118427	310.8	26.3	0	0	0
1	2016	118427	177.5	25.8	0	0	0
1	2016	118427	103.7	25.7	0	0	0
1	2016	118427	57.5	26	0	0	0
1	2016	118427	74.4	27	0	0	0
1	2016	118427	135.9	27.1	0	0	0
1	2016	118427	88.7	27.6	0	0	0
1	2016	118427	138.5	27.6	0	0	0
1	2016	118427	25.1	30.7	0	0	0
1	2016	86141	39.1	30	0	0	0
1	2016	86141	16.8	33.1	0	0	0
1	2016	86141	74.6	34.3	0	0	0
1	2016	86141	325.8	28.6	0	0	0
1	2016	86141	184.1	26.5	0	0	0
1	2016	86141	113.6	26.5	0	0	0
1	2016	86141	110.9	25.7	0	0	0
1	2016	86141	105.6	26.6	0	0	0
1	2016	86141	97.8	28.4	0	0	0
1	2016	86141	58.9	29.5	0	0	0
1	2016	86141	8.4	31.6	0	0	0
1	2016	75767	50.5	28.6	1	1	0
1	2016	75767	18.8	31.5	1	1	0
1	2016	75767	73.2	32.9	1	1	0
1	2016	75767	333.2	27.8	1	1	0
1	2016	75767	195.1	25.6	1	1	0
1	2016	75767	125.7	25.4	1	1	0
1	2016	75767	139.4	24.4	1	1	0
1	2016	75767	114.8	25.3	1	1	0
1	2016	75767	106	27.3	1	1	0
1	2016	75767	136.3	27.9	1	1	0
1	2016	75767	63.5	28.2	1	1	0
1	2016	75767	5.9	30.2	1	1	0
1	2016	34801	23.1	29.7	1	1	0
1	2016	34801	11.4	33.8	1	1	0
1	2016	34801	76.5	34.1	1	1	0
1	2016	34801	182.5	28.4	1	1	0
1	2016	34801	100.2	28	1	1	0
1	2016	34801	155.1	27.6	1	1	0
1	2016	34801	131.8	28.6	1	1	0
1	2016	34801	24.1	32.5	1	1	0
1	2016	26787	96.6	28.1	0	1	0
1	2016	26787	24.2	30.2	0	1	0
1	2016	26787	80.5	30.6	0	1	0
1	2016	26787	354.9	26.4	0	1	0
1	2016	26787	211.6	25.7	0	1	0
1	2016	26787	109.4	25.7	0	1	0
1	2016	26787	57.3	25.9	0	1	0
1	2016	26787	73.7	26.8	0	1	0
1	2016	26787	111.5	27.1	0	1	0
1	2016	26787	89.8	27.6	0	1	0
1	2016	26787	144.3	27.6	0	1	0
1	2016	26787	24.7	30.6	0	1	0
1	2016	75767	50.5	26.6	0	0	0
1	2016	75767	27.9	28.9	0	0	0
1	2016	75767	118	28.6	0	0	0
1	2016	75767	188.3	25.8	0	0	0
1	2016	75767	91.5	25.2	0	0	0
1	2016	75767	32	25.3	0	0	0
1	2016	75767	26.3	26.6	0	0	0
1	2016	75767	53	27.3	0	0	0
1	2016	75767	136.6	27.5	0	0	0
1	2016	75767	113.9	26	0	0	0
1	2016	75767	112.3	25.7	0	0	0
1	2016	75767	69.9	27.6	0	0	0
1	2016	180345	61.4	27.5	1	1	0
1	2016	180345	72.3	26.7	1	1	0
1	2016	180345	5.2	28.7	1	1	0
1	2016	180345	16.3	29.3	1	1	0
1	2016	180345	96.4	27.8	1	1	0
1	2016	180345	125.3	26.4	1	1	0
1	2016	180345	75.6	28	1	1	0
1	2016	97243	28.2	29.2	1	1	0
1	2016	97243	135.7	28.9	1	1	0
1	2016	97243	203.3	26.4	1	1	0
1	2016	97243	105.1	26.1	1	1	0
1	2016	97243	40.5	26.5	1	1	0
1	2016	97243	30.1	27.6	1	1	0
1	2016	97243	72.5	27.8	1	1	0
1	2016	97243	111.1	27.4	1	1	0
1	2016	97243	166.4	25.9	1	1	0
1	2016	97243	160.6	25.2	1	1	0
1	2016	97243	52.1	27	1	1	0
1	2016	88814	52.6	29.2	0	0	0
1	2016	88814	22.1	32.4	0	0	0
1	2016	88814	73.7	32.6	0	0	0
1	2016	88814	275.5	26.8	0	0	0
1	2016	88814	123.5	26.8	0	0	0
1	2016	88814	94.2	27.1	0	0	0
1	2016	88814	59.2	28.2	0	0	0
1	2016	88814	89.6	28.9	0	0	0
1	2016	88814	152.1	28.8	0	0	0
1	2016	88814	100.6	29.2	0	0	0
1	2016	88814	132.5	29.4	0	0	0
1	2016	88814	22	32.9	0	0	0
1	2016	365154	37.1	27.7	0	0	0
1	2016	365154	23.4	30.7	0	0	0
1	2016	365154	93.7	31	0	0	0
1	2016	365154	252.8	26.5	0	0	0
1	2016	365154	117.2	26.3	0	0	0
1	2016	365154	65.3	26.5	0	0	0
1	2016	365154	62.9	28.1	0	0	0
1	2016	365154	82.4	28.4	0	0	0
1	2016	365154	196.5	28.2	0	0	0
1	2016	365154	125.5	26.8	0	0	0
1	2016	365154	169.7	26.8	0	0	0
1	2016	365154	43.9	30.9	0	0	0
1	2016	342315	55.7	26.6	1	0	0
1	2016	342315	29.8	29.2	1	0	0
1	2016	342315	108	28.9	1	0	0
1	2016	342315	168.1	25.9	1	0	0
1	2016	342315	80.1	25.8	1	0	0
1	2016	342315	20.8	26.5	1	0	0
1	2016	342315	11.8	28	1	0	0
1	2016	342315	37.7	28.3	1	0	0
1	2016	342315	93.2	28.1	1	0	0
1	2016	342315	97.7	26.6	1	0	0
1	2016	342315	121.6	25.7	1	0	0
1	2016	342315	59.2	27.6	1	0	0
1	2016	220055	30.7	32.2	0	0	0
1	2016	220055	15	35.6	0	0	0
1	2016	220055	69.6	36.3	0	0	0
1	2016	220055	311.8	29.3	0	0	0
1	2016	220055	179.7	27.8	0	0	0
1	2016	220055	110.6	28.3	0	0	0
1	2016	220055	102.9	27.9	0	0	0
1	2016	220055	97.6	28.7	0	0	0
1	2016	220055	85.6	30.2	0	0	0
1	2016	220055	106.6	30.7	0	0	0
1	2016	220055	56.5	31.4	0	0	0
1	2016	220055	6.9	33.9	0	0	0
1	2016	79787	23.7	31.2	0	0	0
1	2016	79787	76.9	31.5	0	0	0
1	2016	79787	272.3	26.5	0	0	0
1	2016	79787	119.9	26.4	0	0	0
1	2016	79787	89.8	26.5	0	0	0
1	2016	79787	53.8	27.6	0	0	0
1	2016	79787	173.8	28.5	0	0	0
1	2016	79787	95.4	27.9	0	0	0
1	2016	79787	147.3	28.1	0	0	0
1	2016	79787	40.7	32	0	0	0
1	2016	63826	74.8	24.2	0	0	0
1	2016	63826	27.3	26.1	0	0	0
1	2016	63826	87.8	27.9	0	0	0
1	2016	63826	327.4	24.2	0	0	0
1	2016	63826	188.3	22.6	0	0	0
1	2016	63826	128.8	21.9	0	0	0
1	2016	63826	112.9	21.1	0	0	0
1	2016	63826	115.3	22	0	0	0
1	2016	63826	117.1	23.4	0	0	0
1	2016	63826	129	23.9	0	0	0
1	2016	63826	109.1	24.2	0	0	0
1	2016	63826	12.1	26.5	0	0	0
1	2016	75767	28.1	29.2	0	0	0
1	2016	75767	104.6	25.4	0	0	0
1	2016	75767	57.3	25.3	0	0	0
1	2016	75767	37.4	26.6	0	0	0
1	2016	75767	61.1	27.3	0	0	0
1	2016	75767	153.6	27.4	0	0	0
1	2016	75767	112.4	26	0	0	0
1	2016	75767	162.4	25.6	0	0	0
1	2016	75767	69.8	28.5	0	0	0
1	2016	155820	80.9	26.8	0	0	0
1	2016	155820	30.4	28.8	0	0	0
1	2016	155820	95.9	28.5	0	0	0
1	2016	155820	310.3	25.2	0	0	0
1	2016	155820	150.8	24.9	0	0	0
1	2016	155820	78.4	24.8	0	0	0
1	2016	155820	53	25.2	0	0	0
1	2016	155820	73.7	26.2	0	0	0
1	2016	155820	131.7	26.5	0	0	0
1	2016	155820	74.3	26.3	0	0	0
1	2016	155820	163.9	25.8	0	0	0
1	2016	155820	54.4	28.1	0	0	0
1	2016	674746	27.7	31	0	0	0
1	2016	674746	10.9	34	0	0	0
1	2016	674746	58.3	35	0	0	0
1	2016	674746	276.5	30.4	0	0	0
1	2016	674746	139.3	27.6	0	0	0
1	2016	674746	95.1	27.7	0	0	0
1	2016	674746	114.4	26.7	0	0	0
1	2016	674746	83.7	27.7	0	0	0
1	2016	674746	80.5	30.1	0	0	0
1	2016	674746	87.9	30.9	0	0	0
1	2016	674746	30.2	30.4	0	0	0
1	2016	674746	0.1	31.9	0	0	0
1	2016	160737	39.8	28.5	0	0	0
1	2016	160737	21.9	31.7	0	0	0
1	2016	160737	80.3	32.1	0	0	0
1	2016	160737	250.3	26.7	0	0	0
1	2016	160737	117.8	26.7	0	0	0
1	2016	160737	74.7	27	0	0	0
1	2016	160737	63.6	28.4	0	0	0
1	2016	160737	98.2	28.7	0	0	0
1	2016	160737	188.5	28.5	0	0	0
1	2016	160737	123.7	27.7	0	0	0
1	2016	160737	158.9	28	0	0	0
1	2016	160737	33.9	32.1	0	0	0
1	2016	222185	37.9	29.9	0	0	0
1	2016	222185	20.4	33.2	0	0	0
1	2016	222185	66	33.4	0	0	0
1	2016	222185	246.6	27	0	0	0
1	2016	222185	107.1	27.3	0	0	0
1	2016	222185	75.6	27.6	0	0	0
1	2016	222185	58.6	28.8	0	0	0
1	2016	222185	97.5	29.2	0	0	0
1	2016	222185	173.8	28.8	0	0	0
1	2016	222185	145.3	28.5	0	0	0
1	2016	222185	115.3	29.3	0	0	0
1	2016	222185	19.5	33.1	0	0	0
1	2016	279594	72	27.1	0	1	0
1	2016	279594	38	29.9	0	1	0
1	2016	279594	132	29.2	0	1	0
1	2016	279594	226.9	25.8	0	1	0
1	2016	279594	118.9	26	0	1	0
1	2016	279594	15.7	26.8	0	1	0
1	2016	279594	5.7	28.2	0	1	0
1	2016	279594	19.9	28.8	0	1	0
1	2016	279594	64.5	28.4	0	1	0
1	2016	279594	83.3	27.4	0	1	0
1	2016	279594	111	26.2	0	1	0
1	2016	279594	84.2	27.8	0	1	0
1	2016	119587	87	27.7	0	1	0
1	2016	119587	29.6	30.1	0	1	0
1	2016	119587	77.8	31.1	0	1	0
1	2016	119587	336.5	26.5	0	1	0
1	2016	119587	180	25.3	0	1	0
1	2016	119587	134.6	25.2	0	1	0
1	2016	119587	77	25	0	1	0
1	2016	119587	74.6	26	0	1	0
1	2016	119587	98.4	26.6	0	1	0
1	2016	119587	90.6	27.3	0	1	0
1	2016	119587	130.9	27.5	0	1	0
1	2016	119587	16.6	30.3	0	1	0
1	2016	223649	8.2	32.1	0	0	0
1	2016	223649	6.6	37.3	0	0	0
1	2016	223649	85.9	36.9	0	0	0
1	2016	223649	178.8	31.8	0	0	0
1	2016	223649	119.7	27.9	0	0	0
1	2016	223649	119.7	28.9	0	0	0
1	2016	223649	114	28.5	0	0	0
1	2016	223649	92.8	28.9	0	0	0
1	2016	223649	110.1	28	0	0	0
1	2016	223649	164.5	27.5	0	0	0
1	2016	223649	109.8	29.3	0	0	0
1	2016	223649	19	34.4	0	0	0
1	2017	13635	9.1	34.8	1	0	0
1	2017	13635	65.3	35	1	0	0
1	2017	13635	55.5	34.8	1	0	0
1	2017	13635	86.4	34.3	1	0	0
1	2017	13635	135.3	29.9	1	0	0
1	2017	13635	94.1	32.4	1	0	0
1	2017	13635	278.5	27.8	1	0	0
1	2017	13635	153.5	29.7	1	0	0
1	2017	13635	122.4	30	1	0	0
1	2017	13635	149.8	30.8	1	0	0
1	2017	13635	55.5	30.5	1	0	0
1	2017	13635	3.2	33.5	1	0	0
1	2017	33063	2.6	37.5	0	0	0
1	2017	33063	51.3	36.5	0	0	0
1	2017	33063	56.1	34.6	0	0	0
1	2017	33063	132.3	32.6	0	0	0
1	2017	33063	164.2	28.5	0	0	0
1	2017	33063	140.2	28.4	0	0	0
1	2017	33063	176.1	26.7	0	0	0
1	2017	33063	218.1	27.4	0	0	0
1	2017	33063	146.8	27.3	0	0	0
1	2017	33063	122.5	28.9	0	0	0
1	2017	33063	98.6	28.2	0	0	0
1	2017	33063	5.3	32.9	0	0	0
1	2017	118427	45.9	33.2	0	0	0
1	2017	118427	197.8	31.1	0	0	0
1	2017	118427	98.2	30.2	0	0	0
1	2017	118427	206	28.8	0	0	0
1	2017	118427	236.2	26.3	0	0	0
1	2017	118427	98.5	26.2	0	0	0
1	2017	118427	112.1	26.2	0	0	0
1	2017	118427	124	27	0	0	0
1	2017	118427	182.2	26.7	0	0	0
1	2017	118427	133.1	27.1	0	0	0
1	2017	118427	162.7	27	0	0	0
1	2017	118427	20.3	28.8	0	0	0
1	2017	86141	109.2	32.6	0	0	0
1	2017	86141	92.3	27.9	0	0	0
1	2017	86141	14.1	30.8	0	0	0
1	2017	75767	43.7	32	1	1	0
1	2017	75767	99.3	31.4	1	1	0
1	2017	75767	70.2	31	1	1	0
1	2017	75767	131.3	30.3	1	1	0
1	2017	75767	253.9	26.4	1	1	0
1	2017	75767	106.3	27	1	1	0
1	2017	75767	300.6	24.8	1	1	0
1	2017	75767	175.4	25.6	1	1	0
1	2017	75767	182.2	25.8	1	1	0
1	2017	75767	187	26.7	1	1	0
1	2017	75767	110.8	26.6	1	1	0
1	2017	75767	13.6	29.3	1	1	0
1	2017	34801	72.9	33.3	1	1	0
1	2017	34801	70.4	31.3	1	1	0
1	2017	34801	106.9	28.7	1	1	0
1	2017	34801	67	28.8	1	1	0
1	2017	34801	125.4	27.5	1	1	0
1	2017	34801	114.7	27.6	1	1	0
1	2017	34801	139.7	27.4	1	1	0
1	2017	34801	111.6	28.4	1	1	0
1	2017	34801	103.8	28.7	1	1	0
1	2017	34801	6.7	32.8	1	1	0
1	2017	26787	51.3	32.9	0	1	0
1	2017	26787	221	31.2	0	1	0
1	2017	26787	107.8	30.3	0	1	0
1	2017	26787	226.2	28.9	0	1	0
1	2017	26787	312.2	26.3	0	1	0
1	2017	26787	100.8	26.1	0	1	0
1	2017	26787	172.8	26.6	0	1	0
1	2017	26787	154.4	27	0	1	0
1	2017	26787	193.5	27	0	1	0
1	2017	26787	24.2	28.7	0	1	0
1	2017	75767	22.9	30.8	0	0	0
1	2017	75767	75.2	28.8	0	0	0
1	2017	75767	153.1	26.9	0	0	0
1	2017	75767	185.8	25.9	0	0	0
1	2017	75767	103.4	24.9	0	0	0
1	2017	75767	30.7	25.9	0	0	0
1	2017	75767	120.9	26.5	0	0	0
1	2017	75767	117	26.4	0	0	0
1	2017	75767	117.1	25.6	0	0	0
1	2017	75767	39.7	28.5	0	0	0
1	2017	180345	42.4	30.8	1	1	0
1	2017	180345	68.5	27.9	1	1	0
1	2017	97243	40.4	30	1	1	0
1	2017	97243	59.8	28.2	1	1	0
1	2017	97243	86.7	26.8	1	1	0
1	2017	97243	133.8	26.2	1	1	0
1	2017	97243	71.1	25.6	1	1	0
1	2017	97243	32.8	26.9	1	1	0
1	2017	97243	47.9	26.3	1	1	0
1	2017	97243	129.8	26.8	1	1	0
1	2017	97243	121.1	25.8	1	1	0
1	2017	97243	191.9	26.5	1	1	0
1	2017	97243	150.6	25.2	1	1	0
1	2017	97243	52.4	27.4	1	1	0
1	2017	88814	30.4	34.5	0	0	0
1	2017	88814	130.5	32.3	0	0	0
1	2017	88814	93.4	30.9	0	0	0
1	2017	88814	184.7	29.9	0	0	0
1	2017	88814	131.6	26.9	0	0	0
1	2017	88814	68.7	27.9	0	0	0
1	2017	88814	103	27.9	0	0	0
1	2017	88814	113.1	28.7	0	0	0
1	2017	88814	173.4	27.7	0	0	0
1	2017	88814	115.6	28.8	0	0	0
1	2017	88814	109.8	28.7	0	0	0
1	2017	88814	16.9	33.1	0	0	0
1	2017	365154	22.5	33.7	0	0	0
1	2017	365154	98.8	31.8	0	0	0
1	2017	365154	123.7	29.5	0	0	0
1	2017	365154	208.4	28.7	0	0	0
1	2017	365154	115.3	26.2	0	0	0
1	2017	365154	57.8	27.7	0	0	0
1	2017	365154	112.9	27.7	0	0	0
1	2017	365154	100.4	28	0	0	0
1	2017	365154	165	27.3	0	0	0
1	2017	365154	95.7	28.1	0	0	0
1	2017	365154	25	32.8	0	0	0
1	2017	342315	34.9	30.9	1	0	0
1	2017	342315	74.2	28.4	1	0	0
1	2017	342315	103.7	26.4	1	0	0
1	2017	342315	119.7	25.5	1	0	0
1	2017	342315	81.3	24.8	1	0	0
1	2017	342315	14.3	26.5	1	0	0
1	2017	342315	25	27.1	1	0	0
1	2017	342315	90.3	27.2	1	0	0
1	2017	342315	104.6	26.4	1	0	0
1	2017	342315	119.8	26.6	1	0	0
1	2017	342315	118.9	25.2	1	0	0
1	2017	342315	48	27.6	1	0	0
1	2017	220055	29.5	35.2	0	0	0
1	2017	220055	108.2	34.4	0	0	0
1	2017	220055	73.4	33.5	0	0	0
1	2017	220055	252.1	28.2	0	0	0
1	2017	220055	250.5	27.8	0	0	0
1	2017	220055	125.2	29	0	0	0
1	2017	220055	100.5	29.8	0	0	0
1	2017	220055	9.6	33.5	0	0	0
1	2017	79787	29.6	34.3	0	0	0
1	2017	79787	125.3	31.7	0	0	0
1	2017	79787	110.7	29.9	0	0	0
1	2017	79787	92.7	27.7	0	0	0
1	2017	79787	192.6	27.6	0	0	0
1	2017	79787	108.7	28.5	0	0	0
1	2017	79787	101.4	28.1	0	0	0
1	2017	79787	19.4	33	0	0	0
1	2017	63826	50.4	28.6	0	0	0
1	2017	63826	141.2	28	0	0	0
1	2017	63826	98.2	27.5	0	0	0
1	2017	63826	159.9	26.6	0	0	0
[truncated: 881 more rows]
