# Supplementary material for: Enhancing random forest predictive performance for foot and mouth disease outbreaks in Uganda: a calibrated uncertainty prediction approach for varying distributions
Source: Front Artif Intell. 2024 Nov 1;7:1455331. doi: 10.3389/frai.2024.1455331 (PMC11564173; doi:10.3389/frai.2024.1455331)
Supplement: Supplementary file 2 [file Data_Sheet_2.csv]

cattle_density	rainfall	max_temp	adjacent_national_parks	international_boarder	target
13635	23.7	30.3	1	0	0
13635	20.8	32.6	1	0	0
13635	36.6	34.6	1	0	0
13635	155.3	32	1	0	0
13635	180.7	28.9	1	0	0
13635	55.4	31.3	1	0	0
13635	119.4	28.5	1	0	0
13635	106.5	31.2	1	0	0
13635	140.9	31.6	1	0	0
13635	93.5	32.6	1	0	0
13635	45.7	33.7	1	0	0
13635	30	32.9	1	0	0
33063	12.3	29.8	0	0	0
33063	14.8	33.4	0	0	0
33063	27.9	35.6	0	0	0
33063	144	32.2	0	0	0
33063	213.2	29.6	0	0	0
33063	130.4	29.7	0	0	0
33063	105.9	29.5	0	0	0
33063	154.4	31.5	0	0	0
33063	139.8	29.6	0	0	0
33063	154.5	31.2	0	0	0
33063	67.8	32	0	0	0
33063	36.4	33.3	0	0	0
118427	98.9	28.1	0	0	0
118427	68.3	27.7	0	0	0
118427	87.1	28.8	0	0	0
118427	278.9	26.2	0	0	0
118427	180.9	25.5	0	0	0
118427	81.8	25.8	0	0	0
118427	46.2	25.8	0	0	0
118427	113.7	27.1	0	0	1
118427	178.5	26.4	0	0	0
118427	154.6	27.7	0	0	0
118427	99.2	28	0	0	0
118427	117.3	28.9	0	0	0
86141	57	28.5	0	0	0
86141	48.7	29.8	0	0	0
86141	71.4	32.1	0	0	0
86141	255.6	29.2	0	0	0
86141	209.1	26.5	0	0	0
86141	115.9	28.1	0	0	0
86141	121.4	26.9	0	0	0
86141	146.3	28.2	0	0	0
86141	163.1	27.7	0	0	0
86141	121.2	28.9	0	0	0
86141	56.7	30.7	0	0	0
86141	55.7	31.3	0	0	0
75767	52	27.2	1	1	0
75767	48.4	28.7	1	1	0
75767	60.8	30.9	1	1	1
75767	270.1	28.4	1	1	0
75767	230.2	25.7	1	1	0
75767	121.4	27.1	1	1	0
75767	143.5	25.6	1	1	0
75767	162.8	26.9	1	1	0
75767	168.6	26.7	1	1	0
75767	151.5	27.6	1	1	0
75767	62.7	29.3	1	1	0
75767	51.5	29.9	1	1	0
34801	15	31.1	1	1	0
34801	19.8	32.6	1	1	0
34801	39.6	32.9	1	1	0
34801	124.9	29.7	1	1	0
34801	126.3	28.7	1	1	0
34801	69.4	30.1	1	1	0
34801	73.9	30.3	1	1	0
34801	96.3	30.5	1	1	0
34801	129	29.6	1	1	0
34801	136.3	30.5	1	1	0
34801	81.1	29.9	1	1	0
34801	41.4	31.9	1	1	0
26787	94.2	28.1	0	1	0
26787	74.6	27.9	0	1	0
26787	97.7	29	0	1	0
26787	344.3	26.4	0	1	0
26787	256	25.5	0	1	0
26787	107.3	25.8	0	1	0
26787	45.8	25.7	0	1	0
26787	123.3	26.9	0	1	0
26787	191.4	26.3	0	1	0
26787	174.1	27.7	0	1	0
26787	103.1	28	0	1	0
26787	127.7	28.9	0	1	0
75767	71.6	26.3	0	0	0
75767	46.1	27.3	0	0	0
75767	121	26.8	0	0	0
75767	172.2	24.6	0	0	0
75767	106.8	24.6	0	0	0
75767	30.2	24.9	0	0	0
75767	41.9	25.8	0	0	0
75767	125.8	27.5	0	0	0
75767	84.7	26.5	0	0	0
75767	147.6	26.8	0	0	0
75767	106	25.6	0	0	0
75767	91.5	25.9	0	0	0
180345	69.6	25.2	1	1	0
180345	52.7	26.4	1	1	0
180345	105.8	25.8	1	1	0
180345	129.6	24.4	1	1	0
180345	103.3	25.1	1	1	0
180345	9.1	24.9	1	1	0
180345	11	25.5	1	1	1
180345	44.6	26.9	1	1	0
180345	77.5	26.3	1	1	0
180345	115.9	26.8	1	1	0
180345	97.3	25.7	1	1	0
180345	108.8	25.5	1	1	0
97243	63.7	25.2	1	1	0
97243	51.4	26.5	1	1	0
97243	111.1	25.9	1	1	0
97243	114.3	25.1	1	1	0
97243	68.3	25.3	1	1	0
97243	45	25.3	1	1	0
97243	30.3	25.5	1	1	0
97243	93.5	26.6	1	1	0
97243	119.2	25.8	1	1	0
97243	155.1	26.1	1	1	0
97243	140	25	1	1	0
97243	87.1	25.4	1	1	0
88814	72.9	28.9	0	0	0
88814	43.2	29.6	0	0	0
88814	70.9	31	0	0	0
88814	205.7	27.1	0	0	0
88814	116.4	26.7	0	0	0
88814	62.5	27.8	0	0	1
88814	43.7	28.6	0	0	0
88814	112.1	29.8	0	0	0
88814	128.4	28.3	0	0	0
88814	117	30.1	0	0	0
88814	96.5	29.7	0	0	0
88814	81.6	31.6	0	0	0
365154	51.7	29.1	0	0	0
365154	41.8	30.6	0	0	0
365154	99.3	31.1	0	0	1
365154	197.4	27.4	0	0	0
365154	122.3	27.3	0	0	1
365154	40.6	28.3	0	0	1
365154	61.6	29.7	0	0	0
365154	136.3	31	0	0	0
365154	102.9	29.2	0	0	0
365154	123.4	29.9	0	0	0
365154	122.5	28.6	0	0	0
365154	71.1	30	0	0	0
342315	54.1	25	1	0	1
342315	49.1	26.1	1	0	0
342315	99.3	25.5	1	0	0
342315	132.3	24.1	1	0	0
342315	65.4	24.6	1	0	0
342315	15.5	24.6	1	0	0
342315	20.5	25.2	1	0	0
342315	86.5	26.5	1	0	0
342315	87.6	25.5	1	0	0
342315	105.9	25.9	1	0	0
342315	100.7	24.9	1	0	0
342315	83.6	25.1	1	0	0
220055	49.3	30.6	0	0	0
220055	44.7	31.7	0	0	0
220055	68.9	33.8	0	0	0
220055	236	29.8	0	0	0
220055	189.4	27.7	0	0	0
220055	107.4	29.3	0	0	0
220055	110.9	28.9	0	0	0
220055	136.5	30.2	0	0	0
220055	152.7	29.2	0	0	0
220055	104.6	31	0	0	0
220055	49	32.9	0	0	0
220055	56	33.7	0	0	0
79787	84.8	28.3	0	0	0
79787	49.1	29.4	0	0	0
79787	90.3	30.4	0	0	0
79787	204.6	26.7	0	0	0
79787	129.6	26.4	0	0	0
79787	52.6	27.4	0	0	0
79787	44.4	28.8	0	0	0
79787	103.3	30.3	0	0	0
79787	118.4	28.3	0	0	0
79787	114.8	29.8	0	0	0
79787	107.8	28.5	0	0	0
79787	88.7	30.4	0	0	0
63826	78	23.5	0	0	0
63826	68.7	24.7	0	0	0
63826	78.3	25.9	0	0	0
63826	276.9	24.4	0	0	0
63826	239.4	22.6	0	0	0
63826	124.2	22.9	0	0	0
63826	101.1	21.5	0	0	0
63826	159.4	22.8	0	0	0
63826	182.4	22.8	0	0	0
63826	170.5	23.9	0	0	0
63826	88.1	24.7	0	0	0
63826	79	25.8	0	0	0
75767	84.8	27.2	0	0	0
75767	49.6	28.6	0	0	0
75767	129.9	28.6	0	0	0
75767	205.8	25.6	0	0	0
75767	137.7	25.4	0	0	0
75767	40.4	26.1	0	0	0
75767	43	27.4	0	0	0
75767	123.8	29.2	0	0	0
75767	79.9	27.9	0	0	0
75767	145	28.3	0	0	0
75767	132.1	26.6	0	0	0
75767	92.2	27.2	0	0	0
155820	138.5	26.4	0	0	0
155820	54.8	26.8	0	0	0
155820	129.7	26.8	0	0	0
155820	266	24.6	0	0	0
155820	149.3	24.6	0	0	0
155820	50.8	24.5	0	0	0
155820	53.6	24.8	0	0	0
155820	91.4	26.8	0	0	0
155820	106	25.9	0	0	0
155820	135.2	26.8	0	0	0
155820	109.9	25.9	0	0	0
155820	128.2	26.5	0	0	1
674746	26.1	29.8	0	0	0
674746	20	31.4	0	0	0
674746	37.4	33.4	0	0	0
674746	188.8	31.2	0	0	0
674746	190.3	27.9	0	0	0
674746	76.2	29.8	0	0	0
674746	106.7	27.6	0	0	1
674746	110.5	29.5	0	0	0
674746	151.3	29.9	0	0	0
674746	99.4	30.5	0	0	0
674746	28.5	32.1	0	0	0
674746	37.4	31.6	0	0	0
160737	56.5	29.4	0	0	0
160737	42.7	30.7	0	0	0
160737	83.4	31.5	0	0	0
160737	199.6	27.7	0	0	0
160737	117.4	27.4	0	0	0
160737	43.2	28.5	0	0	0
160737	58.2	29.9	0	0	0
160737	129.8	31	0	0	0
160737	112.6	29.1	0	0	0
160737	114.4	30.4	0	0	0
160737	101.9	29.2	0	0	0
160737	74.6	31.1	0	0	0
222185	42.3	30	0	0	0
222185	36.2	31.2	0	0	0
222185	53.7	32.3	0	0	0
222185	168	28	0	0	0
222185	102.8	27.7	0	0	1
222185	50.7	29.1	0	0	0
222185	46.6	30.1	0	0	0
222185	114.9	31	0	0	0
222185	123.3	28.9	0	0	0
222185	106.3	30.8	0	0	0
222185	64.9	30.1	0	0	0
222185	72.5	32.3	0	0	0
279594	58.6	25.4	0	1	0
279594	51.7	26.3	0	1	0
279594	126.3	25.7	0	1	0
279594	194	24.1	0	1	0
279594	150.1	24.6	0	1	0
279594	11.4	24.7	0	1	0
279594	14	25.3	0	1	0
279594	47.1	26.7	0	1	0
279594	72.8	25.9	0	1	0
279594	132.4	26.2	0	1	0
279594	76.7	25.3	0	1	0
279594	111.8	25.1	0	1	0
119587	80.5	27.6	0	1	0
119587	81	27.9	0	1	0
119587	76.1	29.2	0	1	0
119587	305	26.7	0	1	0
119587	209	25.2	0	1	0
119587	109.3	25.6	0	1	0
119587	60	25	0	1	0
119587	128.7	26.3	0	1	0
119587	157.4	25.7	0	1	0
119587	125.4	27.2	0	1	0
119587	94	28	0	1	0
119587	102.7	28.9	0	1	0
223649	11.5	29.1	0	0	0
223649	12.8	32.5	0	0	0
223649	31.7	34.9	0	0	0
223649	102.7	32.3	0	0	0
223649	210.9	29.4	0	0	0
223649	125.3	29.5	0	0	0
223649	119.2	27.8	0	0	0
223649	143.1	30.1	0	0	0
223649	152.6	29	0	0	0
223649	157	30.2	0	0	0
223649	53.4	30.3	0	0	0
223649	26.4	32.6	0	0	0
13635	14.8	33	1	0	0
13635	16.7	33.9	1	0	0
13635	47.7	35.9	1	0	0
13635	102.8	33.4	1	0	0
13635	145.6	32.3	1	0	0
13635	57.5	30.3	1	0	0
13635	74.4	28.2	1	0	0
13635	215.4	27.9	1	0	0
13635	124.5	30.3	1	0	0
13635	125.8	32.6	1	0	0
13635	76.6	32	1	0	0
13635	31.5	33	1	0	0
33063	17.4	34	0	0	0
33063	13.3	35.1	0	0	0
33063	67.6	36.7	0	0	0
33063	74.4	34	0	0	0
33063	132.5	31.9	0	0	0
33063	103.5	30.7	0	0	0
33063	97.7	28	0	0	1
33063	165.2	27.8	0	0	0
33063	141.8	27.9	0	0	0
33063	127.5	28.8	0	0	0
33063	140	28.8	0	0	0
33063	48.7	31.9	0	0	0
118427	120.7	29.7	0	0	0
118427	160.1	29.7	0	0	0
118427	119.9	31.9	0	0	0
118427	167.3	28.1	0	0	0
118427	183.4	25.7	0	0	0
118427	75.2	25.7	0	0	0
118427	53.4	26	0	0	0
118427	164.6	26.4	0	0	0
118427	182.1	27	0	0	0
118427	96.4	26.9	0	0	0
118427	167.6	26.8	0	0	0
118427	158.5	27.8	0	0	0
86141	52.9	31.2	0	0	0
86141	60.8	31.8	0	0	0
86141	94.4	33.7	0	0	0
86141	157.4	30.5	0	0	0
86141	191.8	28.9	0	0	0
86141	89.3	27.7	0	0	0
86141	94.9	25.8	0	0	0
86141	253.9	25.1	0	0	0
86141	132.7	26.8	0	0	0
86141	116	28.1	0	0	0
86141	89	29.3	0	0	1
86141	63.3	30.3	0	0	1
75767	51.9	29.9	1	1	0
75767	57.9	30.6	1	1	0
75767	88.2	32.6	1	1	0
75767	169.4	29.6	1	1	0
75767	197.7	28	1	1	0
75767	86.4	26.6	1	1	0
75767	112.1	24.6	1	1	0
75767	288.5	24	1	1	0
75767	135	25.7	1	1	0
75767	160.5	27	1	1	1
75767	127.9	28	1	1	0
75767	47.7	28.9	1	1	0
34801	28.1	32.3	1	1	0
34801	26.2	32.9	1	1	0
34801	96.8	34.2	1	1	0
34801	89.4	30.8	1	1	0
34801	96.6	29.5	1	1	0
34801	54.9	29.9	1	1	0
34801	47.3	28.9	1	1	0
34801	93.2	28.3	1	1	0
34801	137.6	27.6	1	1	0
34801	116	27.7	1	1	0
34801	126.4	27.5	1	1	0
34801	68.1	29.8	1	1	0
26787	126.1	29.6	0	1	0
26787	173.4	29.9	0	1	0
26787	150	32.1	0	1	0
26787	192.7	28.3	0	1	0
26787	212.8	25.8	0	1	0
26787	84.7	25.7	0	1	0
26787	57.3	25.8	0	1	0
26787	187.2	26.1	0	1	0
26787	184.3	26.8	0	1	0
26787	100.2	26.9	0	1	0
26787	188.1	26.8	0	1	0
26787	160.8	27.8	0	1	0
75767	77.2	27.7	0	0	0
75767	78.2	26.9	0	0	1
75767	106.1	28.2	0	0	0
75767	235.8	26.1	0	0	0
75767	91	25.2	0	0	0
75767	20.6	24.9	0	0	0
75767	23.5	26.2	0	0	0
75767	113.8	26	0	0	0
75767	103.3	25.7	0	0	0
75767	129.2	25.7	0	0	0
75767	101.6	24.8	0	0	0
75767	123.2	25.3	0	0	0
180345	62.6	26.4	1	1	0
180345	91.5	25.9	1	1	0
180345	94.5	26.8	1	1	0
180345	206.4	25.7	1	1	0
180345	69.7	25.1	1	1	0
180345	7.3	24.9	1	1	0
180345	6.1	27.3	1	1	0
180345	55.7	26	1	1	0
180345	58.2	25.5	1	1	0
180345	124	25.9	1	1	0
180345	118.5	25	1	1	1
180345	100.3	24.9	1	1	0
97243	45.3	26.5	1	1	1
97243	73.9	27.1	1	1	1
97243	95.5	28.3	1	1	0
97243	161.6	26.5	1	1	0
97243	118.6	25.3	1	1	0
97243	25.8	25.4	1	1	0
97243	18.4	26.6	1	1	0
97243	102.3	25.5	1	1	0
97243	74.1	25.2	1	1	0
97243	173.8	25.3	1	1	0
97243	165.9	24.1	1	1	0
97243	100.1	24.7	1	1	0
88814	85	32	0	0	0
88814	111.8	31.6	0	0	0
88814	100	33.1	0	0	0
88814	171.6	29.4	0	0	0
88814	142.3	28	0	0	0
88814	82.2	28.2	0	0	0
88814	44.3	27.9	0	0	0
88814	158.9	28	0	0	0
88814	134.2	28.9	0	0	0
88814	98.8	27.9	0	0	0
88814	115.2	28	0	0	0
88814	100.4	29	0	0	0
365154	68.2	32	0	0	0
365154	90	31	0	0	0
365154	120.6	32.7	0	0	0
365154	189.7	29.6	0	0	0
365154	123.3	28.5	0	0	0
365154	55.4	28.3	0	0	0
365154	51.2	28.2	0	0	0
365154	130.1	28.1	0	0	0
365154	133.1	27.5	0	0	0
365154	131.9	27.2	0	0	0
365154	136.9	26.6	0	0	0
365154	107.7	28.1	0	0	0
342315	54.1	26.3	1	0	0
342315	76.4	25.9	1	0	0
342315	86.4	26.9	1	0	0
342315	212.7	25.5	1	0	0
342315	74.8	24.8	1	0	0
342315	10.4	24.7	1	0	0
342315	4.8	26.8	1	0	0
342315	95.5	25.6	1	0	0
342315	71.8	25.2	1	0	0
342315	134.3	25.2	1	0	0
342315	125.3	24.2	1	0	0
342315	101.2	24.3	1	0	0
220055	46.3	33.2	0	0	0
220055	64.7	33.7	0	0	0
220055	86.6	35.4	0	0	0
220055	148.8	31.7	0	0	0
220055	179.9	30.2	0	0	0
220055	81.6	29.1	0	0	0
220055	77.2	27.8	0	0	0
220055	254.1	27	0	0	0
220055	117.8	28.7	0	0	0
220055	101.3	29.8	0	0	0
220055	78.1	31.4	0	0	0
220055	61.2	32.6	0	0	0
79787	86.1	31.8	0	0	0
79787	127.6	30.9	0	0	0
79787	117.2	31.9	0	0	0
79787	187.1	29.1	0	0	0
79787	136.3	27.7	0	0	0
79787	78.5	27.7	0	0	0
79787	42.5	27.8	0	0	0
79787	156.2	28	0	0	0
79787	134.2	28.2	0	0	0
79787	106.1	27.3	0	0	0
79787	116	27	0	0	0
79787	122.8	28	0	0	0
63826	86.6	26.4	0	0	0
63826	103.7	27.3	0	0	0
63826	119	29.3	0	0	0
63826	176.3	26	0	0	0
63826	219.4	24.1	0	0	0
63826	99	22.9	0	0	0
63826	101.7	21.1	0	0	0
63826	278.9	21.3	0	0	0
63826	176.9	23	0	0	0
63826	134.9	23.4	0	0	0
63826	140.7	23.8	0	0	0
63826	91.8	24.3	0	0	0
75767	105.2	29.8	0	0	0
75767	87.7	28.7	0	0	0
75767	125.4	30.1	0	0	0
75767	246.5	27.5	0	0	0
75767	110.7	26.3	0	0	0
75767	40	26	0	0	0
75767	31.5	26.7	0	0	0
75767	130.6	27.1	0	0	0
75767	118.4	26.7	0	0	0
75767	137.4	26.4	0	0	0
75767	125.2	25.5	0	0	0
75767	122.1	26.3	0	0	0
155820	164.4	27.8	0	0	0
155820	148.5	26.9	0	0	0
155820	117.6	28.1	0	0	0
155820	236.5	26.1	0	0	0
155820	169.1	24.8	0	0	0
155820	68	24.6	0	0	0
155820	39.4	25.4	0	0	0
155820	145	25.7	0	0	0
155820	138.1	26.1	0	0	0
155820	94.4	25.7	0	0	0
155820	138	25	0	0	0
155820	176.8	25.6	0	0	0
674746	25.2	31.5	0	0	0
674746	26.7	32.4	0	0	0
674746	54	34.1	0	0	0
674746	123.3	31.8	0	0	0
674746	166.2	30.8	0	0	0
674746	56.4	29.4	0	0	0
674746	86.5	27	0	0	0
674746	203.3	26.3	0	0	0
674746	121.1	28.1	0	0	1
674746	85.6	30.1	0	0	0
674746	66.5	30.5	0	0	0
674746	43.8	31.3	0	0	0
160737	73.9	32.4	0	0	0
160737	102.3	31.6	0	0	0
160737	111.8	33	0	0	0
160737	168.2	29.9	0	0	0
160737	123.6	28.7	0	0	0
160737	56.5	28.6	0	0	0
160737	46.7	28.4	0	0	0
160737	148.9	28.3	0	0	0
160737	150.2	27.9	0	0	0
160737	117.1	27.5	0	0	0
160737	126	27.2	0	0	0
160737	112.3	28.7	0	0	0
222185	63.4	32.6	0	0	0
222185	72.8	32.1	0	0	0
222185	79.9	33.5	0	0	0
222185	127	30.2	0	0	0
222185	108.6	29.1	0	0	0
222185	55.6	29	0	0	1
222185	36	28.6	0	0	0
222185	144.3	28.1	0	0	0
222185	138	28.2	0	0	0
222185	117.9	28.1	0	0	1
222185	107.5	28.4	0	0	0
222185	91.1	29.9	0	0	0
279594	78.6	26.4	0	1	0
279594	89.2	25.6	0	1	0
279594	113.5	26.5	0	1	0
279594	298.1	25.2	0	1	0
279594	99.7	24.8	0	1	0
279594	10.8	24.6	0	1	0
279594	4.4	27	0	1	0
279594	57.8	25.8	0	1	0
279594	53.7	25.5	0	1	0
279594	117.4	25.6	0	1	0
279594	114.3	24.6	0	1	0
279594	119.1	24.6	0	1	0
119587	96.8	29.6	0	1	0
119587	161.7	30.5	0	1	0
119587	127.1	32.7	0	1	0
119587	170	28.6	0	1	0
119587	200.1	26.1	0	1	0
119587	92.9	25.5	0	1	0
119587	69.5	25	0	1	0
119587	202.6	25.1	0	1	0
119587	163.9	26.2	0	1	0
119587	98.3	26.6	0	1	0
119587	144.9	26.9	0	1	0
119587	111.8	27.7	0	1	0
223649	15.8	33.8	0	0	0
223649	13.3	35.8	0	0	0
223649	73.2	35.9	0	0	0
223649	75.9	33.9	0	0	0
223649	117.4	31	0	0	0
223649	106	29.1	0	0	0
223649	154	27.6	0	0	0
223649	157.3	27.6	0	0	0
223649	170.5	27.3	0	0	0
223649	120.7	27.3	0	0	0
223649	99.3	27.4	0	0	0
223649	46.3	29.9	0	0	0
